# Supplementary material for: Retro‐age: A unique epigenetic biomarker of aging captured by DNA methylation states of retroelements
Source: Aging Cell. 2024 Aug 2;23(10):e14288. doi: 10.1111/acel.14288 (PMC11464121; doi:10.1111/acel.14288)
Supplement: Supplementary file 1 — Data S1. [file ACEL-23-e14288-s001.xlsx]

## Sheet: TelescopeAnnotation
Hg38_Chromosome	start	stop	EPICv1Probe	Hg38_Chromosome	start	stop	Element	ElementTranscript
chr10	33509990	33509992	cg04262883	chr10	33509833	33517879	gene_id "L1FLI_10p11.22"	transcript_id "L1FLI_10p11.22"
chr10	98788798	98788800	cg06944489	chr10	98781927	98789973	gene_id "L1FLI_10q24.2"	transcript_id "L1FLI_10q24.2"
chr10	106843826	106843828	cg26288621	chr10	106843566	106851614	gene_id "L1FLI_10q25.1a"	transcript_id "L1FLI_10q25.1a"
chr11	78684774	78684776	cg06612890	chr11	78676760	78684806	gene_id "L1FLI_11q14.1"	transcript_id "L1FLI_11q14.1"
chr11	78683357	78683359	cg11047457	chr11	78676760	78684806	gene_id "L1FLI_11q14.1"	transcript_id "L1FLI_11q14.1"
chr11	95442578	95442580	cg14048017	chr11	95435215	95443260	gene_id "L1FLI_11q21c"	transcript_id "L1FLI_11q21c"
chr12	57646648	57646650	cg17902352	chr12	57645478	57653513	gene_id "L1FLI_12q13.3"	transcript_id "L1FLI_12q13.3"
chr15	87510172	87510174	cg10188698	chr15	87508888	87516934	gene_id "L1FLI_15q25.3"	transcript_id "L1FLI_15q25.3"
chr15	93675704	93675706	cg25598062	chr15	93674399	93682446	gene_id "L1FLI_15q26.1"	transcript_id "L1FLI_15q26.1"
chr15	93675719	93675721	cg27094305	chr15	93674399	93682446	gene_id "L1FLI_15q26.1"	transcript_id "L1FLI_15q26.1"
chr16	9590269	9590271	cg04717450	chr16	9583478	9591524	gene_id "L1FLI_16p13.2"	transcript_id "L1FLI_16p13.2"
chr16	63388254	63388256	cg09294660	chr16	63387073	63395120	gene_id "L1FLI_16q21"	transcript_id "L1FLI_16q21"
chr16	83637286	83637288	cg00591353	chr16	83636250	83644311	gene_id "L1FLI_16q23.3"	transcript_id "L1FLI_16q23.3"
chr1	71888472	71888474	cg17027033	chr1	71887203	71895252	gene_id "L1FLI_1p31.1b"	transcript_id "L1FLI_1p31.1b"
chr1	84058443	84058445	cg18562198	chr1	84051364	84059409	gene_id "L1FLI_1p31.1d"	transcript_id "L1FLI_1p31.1d"
chr1	174383545	174383547	cg04261102	chr1	174376772	174384818	gene_id "L1FLI_1q25.1a"	transcript_id "L1FLI_1q25.1a"
chr1	174596198	174596200	cg16016766	chr1	174589337	174597381	gene_id "L1FLI_1q25.1b"	transcript_id "L1FLI_1q25.1b"
chr2	86661086	86661088	cg16472945	chr2	86654223	86662271	gene_id "L1FLI_2p11.2"	transcript_id "L1FLI_2p11.2"
chr3	65509584	65509586	cg00894142	chr3	65508291	65516335	gene_id "L1FLI_3p14.1"	transcript_id "L1FLI_3p14.1"
chr3	141762867	141762869	cg10531521	chr3	141756135	141764155	gene_id "L1FLI_3q23"	transcript_id "L1FLI_3q23"
chr3	141763596	141763598	cg24371156	chr3	141756135	141764155	gene_id "L1FLI_3q23"	transcript_id "L1FLI_3q23"
chr4	93644999	93645001	cg06855422	chr4	93637295	93645340	gene_id "L1FLI_4q22.2"	transcript_id "L1FLI_4q22.2"
chr4	111895083	111895085	cg03153172	chr4	111893799	111901844	gene_id "L1FLI_4q25"	transcript_id "L1FLI_4q25"
chr5	39787751	39787753	cg16134501	chr5	39786649	39794702	gene_id "L1FLI_5p13.1"	transcript_id "L1FLI_5p13.1"
chr5	102131150	102131152	cg02453016	chr5	102130356	102138402	gene_id "L1FLI_5q21.1"	transcript_id "L1FLI_5q21.1"
chr5	111309142	111309144	cg23385847	chr5	111301231	111309277	gene_id "L1FLI_5q22.1"	transcript_id "L1FLI_5q22.1"
chr5	139012396	139012398	cg02857965	chr5	139004439	139012491	gene_id "L1FLI_5q31.2"	transcript_id "L1FLI_5q31.2"
chr5	139005016	139005018	cg04260002	chr5	139004439	139012491	gene_id "L1FLI_5q31.2"	transcript_id "L1FLI_5q31.2"
chr5	139011986	139011988	cg13480447	chr5	139004439	139012491	gene_id "L1FLI_5q31.2"	transcript_id "L1FLI_5q31.2"
chr5	139011848	139011850	cg16341721	chr5	139004439	139012491	gene_id "L1FLI_5q31.2"	transcript_id "L1FLI_5q31.2"
chr5	139012242	139012244	cg25229809	chr5	139004439	139012491	gene_id "L1FLI_5q31.2"	transcript_id "L1FLI_5q31.2"
chr5	173401791	173401793	cg04963471	chr5	173401784	173409831	gene_id "L1FLI_5q35.2"	transcript_id "L1FLI_5q35.2"
chr5	173409751	173409753	cg07532791	chr5	173401784	173409831	gene_id "L1FLI_5q35.2"	transcript_id "L1FLI_5q35.2"
chr6	44870800	44870802	cg10113618	chr6	44869634	44877680	gene_id "L1FLI_6p21.1"	transcript_id "L1FLI_6p21.1"
chr7	30439402	30439404	cg17447300	chr7	30438242	30446292	gene_id "L1FLI_7p14.3"	transcript_id "L1FLI_7p14.3"
chr7	93793384	93793386	cg16494843	chr7	93786633	93794681	gene_id "L1FLI_7q21.3"	transcript_id "L1FLI_7q21.3"
chr7	113775504	113775506	cg19309562	chr7	113775110	113783154	gene_id "L1FLI_7q31.1c"	transcript_id "L1FLI_7q31.1c"
chr8	72153180	72153182	cg04831589	chr8	72146430	72154468	gene_id "L1FLI_8q21.11a"	transcript_id "L1FLI_8q21.11a"
chr8	72881839	72881841	cg12576854	chr8	72874544	72882593	gene_id "L1FLI_8q21.11b"	transcript_id "L1FLI_8q21.11b"
chr8	72881860	72881862	cg16320788	chr8	72874544	72882593	gene_id "L1FLI_8q21.11b"	transcript_id "L1FLI_8q21.11b"
chr8	91558666	91558668	cg11420142	chr8	91557656	91565704	gene_id "L1FLI_8q21.3"	transcript_id "L1FLI_8q21.3"
chr8	125589255	125589257	cg19608680	chr8	125581835	125589880	gene_id "L1FLI_8q24.13"	transcript_id "L1FLI_8q24.13"
chr9	19541946	19541948	cg14404146	chr9	19535188	19543234	gene_id "L1FLI_9p22.1"	transcript_id "L1FLI_9p22.1"
chr10	35480160	35480162	cg02576669	chr10	35470284	35480271	gene_id "L1FLnI_10p11.21a"	transcript_id "L1FLnI_10p11.21a"
chr10	35480093	35480095	cg13675043	chr10	35470284	35480271	gene_id "L1FLnI_10p11.21a"	transcript_id "L1FLnI_10p11.21a"
chr10	35472159	35472161	cg19275309	chr10	35470284	35480271	gene_id "L1FLnI_10p11.21a"	transcript_id "L1FLnI_10p11.21a"
chr10	35470704	35470706	cg20832054	chr10	35470284	35480271	gene_id "L1FLnI_10p11.21a"	transcript_id "L1FLnI_10p11.21a"
chr10	35855372	35855374	cg25249050	chr10	35855170	35865195	gene_id "L1FLnI_10p11.21b"	transcript_id "L1FLnI_10p11.21b"
chr10	36899874	36899876	cg05095427	chr10	36892456	36902574	gene_id "L1FLnI_10p11.21e"	transcript_id "L1FLnI_10p11.21e"
chr10	36899155	36899157	cg10255679	chr10	36892456	36902574	gene_id "L1FLnI_10p11.21e"	transcript_id "L1FLnI_10p11.21e"
chr10	37897297	37897299	cg03474461	chr10	37893472	37903488	gene_id "L1FLnI_10p11.21k"	transcript_id "L1FLnI_10p11.21k"
chr10	37994436	37994438	cg00732067	chr10	37991945	38001951	gene_id "L1FLnI_10p11.21l"	transcript_id "L1FLnI_10p11.21l"
chr10	37994231	37994233	cg08381168	chr10	37991945	38001951	gene_id "L1FLnI_10p11.21l"	transcript_id "L1FLnI_10p11.21l"
chr10	37995713	37995715	cg11806813	chr10	37991945	38001951	gene_id "L1FLnI_10p11.21l"	transcript_id "L1FLnI_10p11.21l"
chr10	37993713	37993715	cg13808090	chr10	37991945	38001951	gene_id "L1FLnI_10p11.21l"	transcript_id "L1FLnI_10p11.21l"
chr10	37992305	37992307	cg18138087	chr10	37991945	38001951	gene_id "L1FLnI_10p11.21l"	transcript_id "L1FLnI_10p11.21l"
chr10	31491679	31491681	cg13329012	chr10	31486159	31495259	gene_id "L1FLnI_10p11.22e"	transcript_id "L1FLnI_10p11.22e"
chr10	31508821	31508823	cg16912088	chr10	31502911	31513064	gene_id "L1FLnI_10p11.22f"	transcript_id "L1FLnI_10p11.22f"
chr10	31562698	31562700	cg26532177	chr10	31562293	31571946	gene_id "L1FLnI_10p11.22g"	transcript_id "L1FLnI_10p11.22g"
chr10	31644644	31644646	cg06203637	chr10	31637148	31645686	gene_id "L1FLnI_10p11.22h"	transcript_id "L1FLnI_10p11.22h"
chr10	32500377	32500379	cg12128330	chr10	32493901	32502603	gene_id "L1FLnI_10p11.22k"	transcript_id "L1FLnI_10p11.22k"
chr10	32500451	32500453	cg21399320	chr10	32493901	32502603	gene_id "L1FLnI_10p11.22k"	transcript_id "L1FLnI_10p11.22k"
chr10	32713834	32713836	cg18992675	chr10	32710608	32721086	gene_id "L1FLnI_10p11.22p"	transcript_id "L1FLnI_10p11.22p"
chr10	32912109	32912111	cg00214688	chr10	32908678	32918855	gene_id "L1FLnI_10p11.22u"	transcript_id "L1FLnI_10p11.22u"
chr10	32918485	32918487	cg13516624	chr10	32908678	32918855	gene_id "L1FLnI_10p11.22u"	transcript_id "L1FLnI_10p11.22u"
chr10	33697240	33697242	cg15764681	chr10	33690410	33700239	gene_id "L1FLnI_10p11.22v"	transcript_id "L1FLnI_10p11.22v"
chr10	30152143	30152145	cg10833451	chr10	30145843	30155913	gene_id "L1FLnI_10p11.23a"	transcript_id "L1FLnI_10p11.23a"
chr10	30948018	30948020	cg00741523	chr10	30944538	30953659	gene_id "L1FLnI_10p11.23c"	transcript_id "L1FLnI_10p11.23c"
chr10	25522328	25522330	cg04004305	chr10	25514871	25524891	gene_id "L1FLnI_10p12.1c"	transcript_id "L1FLnI_10p12.1c"
chr10	27298613	27298615	cg16363673	chr10	27295755	27305870	gene_id "L1FLnI_10p12.1i"	transcript_id "L1FLnI_10p12.1i"
chr10	27298613	27298615	cg16363673	chr10	27295755	27305860	gene_id "L1FLnI_10p12.1j"	transcript_id "L1FLnI_10p12.1j"
chr10	27415662	27415664	cg10187727	chr10	27414773	27424890	gene_id "L1FLnI_10p12.1k"	transcript_id "L1FLnI_10p12.1k"
chr10	27416809	27416811	cg10599633	chr10	27414773	27424890	gene_id "L1FLnI_10p12.1k"	transcript_id "L1FLnI_10p12.1k"
chr10	27415832	27415834	cg10986050	chr10	27414773	27424890	gene_id "L1FLnI_10p12.1k"	transcript_id "L1FLnI_10p12.1k"
chr10	27415431	27415433	cg12508651	chr10	27414773	27424890	gene_id "L1FLnI_10p12.1k"	transcript_id "L1FLnI_10p12.1k"
chr10	23512958	23512960	cg01284567	chr10	23506001	23515573	gene_id "L1FLnI_10p12.2g"	transcript_id "L1FLnI_10p12.2g"
chr10	23514533	23514535	cg03327771	chr10	23506001	23515573	gene_id "L1FLnI_10p12.2g"	transcript_id "L1FLnI_10p12.2g"
chr10	23512674	23512676	cg21319613	chr10	23506001	23515573	gene_id "L1FLnI_10p12.2g"	transcript_id "L1FLnI_10p12.2g"
chr10	18584282	18584284	cg08354000	chr10	18583990	18594387	gene_id "L1FLnI_10p12.31a"	transcript_id "L1FLnI_10p12.31a"
chr10	18588075	18588077	cg17900273	chr10	18583990	18594387	gene_id "L1FLnI_10p12.31a"	transcript_id "L1FLnI_10p12.31a"
chr10	18586618	18586620	cg18113637	chr10	18583990	18594387	gene_id "L1FLnI_10p12.31a"	transcript_id "L1FLnI_10p12.31a"
chr10	18586543	18586545	cg19755382	chr10	18583990	18594387	gene_id "L1FLnI_10p12.31a"	transcript_id "L1FLnI_10p12.31a"
chr10	18586451	18586453	cg24998105	chr10	18583990	18594387	gene_id "L1FLnI_10p12.31a"	transcript_id "L1FLnI_10p12.31a"
chr10	19684224	19684226	cg04624914	chr10	19676178	19685349	gene_id "L1FLnI_10p12.31h"	transcript_id "L1FLnI_10p12.31h"
chr10	19683249	19683251	cg14299044	chr10	19676178	19685349	gene_id "L1FLnI_10p12.31h"	transcript_id "L1FLnI_10p12.31h"
chr10	20298210	20298211	ch.10.20627146F	chr10	20290918	20301072	gene_id "L1FLnI_10p12.31i"	transcript_id "L1FLnI_10p12.31i"
chr10	20531866	20531868	cg22216073	chr10	20525196	20535346	gene_id "L1FLnI_10p12.31o"	transcript_id "L1FLnI_10p12.31o"
chr10	20531866	20531868	cg22216073	chr10	20525216	20535346	gene_id "L1FLnI_10p12.31p"	transcript_id "L1FLnI_10p12.31p"
chr10	22086857	22086859	cg24958342	chr10	22085779	22095965	gene_id "L1FLnI_10p12.31v"	transcript_id "L1FLnI_10p12.31v"
chr10	22086857	22086859	cg24958342	chr10	22085779	22095986	gene_id "L1FLnI_10p12.31w"	transcript_id "L1FLnI_10p12.31w"
chr10	17722629	17722631	cg02125400	chr10	17717379	17726477	gene_id "L1FLnI_10p12.33a"	transcript_id "L1FLnI_10p12.33a"
chr10	14751263	14751265	cg02025136	chr10	14742566	14751344	gene_id "L1FLnI_10p13c"	transcript_id "L1FLnI_10p13c"
chr10	14749342	14749344	cg16105303	chr10	14742566	14751344	gene_id "L1FLnI_10p13c"	transcript_id "L1FLnI_10p13c"
chr10	14748389	14748391	cg21900238	chr10	14742566	14751344	gene_id "L1FLnI_10p13c"	transcript_id "L1FLnI_10p13c"
chr10	14742566	14742568	cg24891258	chr10	14742566	14751344	gene_id "L1FLnI_10p13c"	transcript_id "L1FLnI_10p13c"
chr10	15672770	15672772	cg09303171	chr10	15664020	15673540	gene_id "L1FLnI_10p13e"	transcript_id "L1FLnI_10p13e"
chr10	15879430	15879432	cg21639510	chr10	15872001	15882175	gene_id "L1FLnI_10p13f"	transcript_id "L1FLnI_10p13f"
chr10	7134210	7134212	cg13081046	chr10	7134048	7143456	gene_id "L1FLnI_10p14d"	transcript_id "L1FLnI_10p14d"
chr10	9957534	9957536	cg06878111	chr10	9954444	9964238	gene_id "L1FLnI_10p14f"	transcript_id "L1FLnI_10p14f"
chr10	10696948	10696950	cg14835746	chr10	10690508	10700498	gene_id "L1FLnI_10p14j"	transcript_id "L1FLnI_10p14j"
chr10	10696777	10696779	cg18360585	chr10	10690508	10700498	gene_id "L1FLnI_10p14j"	transcript_id "L1FLnI_10p14j"
chr10	5125503	5125505	cg17797731	chr10	5124254	5132838	gene_id "L1FLnI_10p15.1a"	transcript_id "L1FLnI_10p15.1a"
chr10	5234072	5234074	cg14373685	chr10	5230999	5241377	gene_id "L1FLnI_10p15.1d"	transcript_id "L1FLnI_10p15.1d"
chr10	5233232	5233234	cg06884504	chr10	5230999	5241377	gene_id "L1FLnI_10p15.1d"	transcript_id "L1FLnI_10p15.1d"
chr10	5234354	5234356	cg11576259	chr10	5230999	5241377	gene_id "L1FLnI_10p15.1d"	transcript_id "L1FLnI_10p15.1d"
chr10	5234244	5234246	cg12166060	chr10	5230999	5241377	gene_id "L1FLnI_10p15.1d"	transcript_id "L1FLnI_10p15.1d"
chr10	5233920	5233922	cg19035493	chr10	5230999	5241377	gene_id "L1FLnI_10p15.1d"	transcript_id "L1FLnI_10p15.1d"
chr10	6446053	6446055	cg06790168	chr10	6445287	6454584	gene_id "L1FLnI_10p15.1e"	transcript_id "L1FLnI_10p15.1e"
chr10	1230400	1230402	cg18387659	chr10	1220918	1231055	gene_id "L1FLnI_10p15.3c"	transcript_id "L1FLnI_10p15.3c"
chr10	1227904	1227906	cg19681266	chr10	1220918	1231055	gene_id "L1FLnI_10p15.3c"	transcript_id "L1FLnI_10p15.3c"
chr10	1301006	1301008	cg09928693	chr10	1298518	1308592	gene_id "L1FLnI_10p15.3d"	transcript_id "L1FLnI_10p15.3d"
chr10	1302308	1302310	cg10677688	chr10	1298518	1308592	gene_id "L1FLnI_10p15.3d"	transcript_id "L1FLnI_10p15.3d"
chr10	42149438	42149440	cg15257565	chr10	42139493	42149644	gene_id "L1FLnI_10q11.21c"	transcript_id "L1FLnI_10q11.21c"
chr10	42145981	42145983	cg27574287	chr10	42139493	42149644	gene_id "L1FLnI_10q11.21c"	transcript_id "L1FLnI_10q11.21c"
chr10	42149438	42149440	cg15257565	chr10	42139505	42149644	gene_id "L1FLnI_10q11.21d"	transcript_id "L1FLnI_10q11.21d"
chr10	42145981	42145983	cg27574287	chr10	42139505	42149644	gene_id "L1FLnI_10q11.21d"	transcript_id "L1FLnI_10q11.21d"
chr10	42435674	42435676	cg15115413	chr10	42431883	42441912	gene_id "L1FLnI_10q11.21f"	transcript_id "L1FLnI_10q11.21f"
chr10	43922938	43922940	cg05985455	chr10	43914306	43924400	gene_id "L1FLnI_10q11.21n"	transcript_id "L1FLnI_10q11.21n"
chr10	44089967	44089968	ch.10.1020819F	chr10	44087422	44097556	gene_id "L1FLnI_10q11.21o"	transcript_id "L1FLnI_10q11.21o"
chr10	44414780	44414782	cg02978204	chr10	44405663	44415353	gene_id "L1FLnI_10q11.21s"	transcript_id "L1FLnI_10q11.21s"
chr10	44457387	44457389	cg16340941	chr10	44447739	44458159	gene_id "L1FLnI_10q11.21t"	transcript_id "L1FLnI_10q11.21t"
chr10	44488481	44488483	cg10824722	chr10	44482320	44491754	gene_id "L1FLnI_10q11.21u"	transcript_id "L1FLnI_10q11.21u"
chr10	44488468	44488470	cg22383744	chr10	44482320	44491754	gene_id "L1FLnI_10q11.21u"	transcript_id "L1FLnI_10q11.21u"
chr10	45304888	45304890	cg07389810	chr10	45296392	45305497	gene_id "L1FLnI_10q11.21z"	transcript_id "L1FLnI_10q11.21z"
chr10	45303981	45303983	cg12100026	chr10	45296392	45305497	gene_id "L1FLnI_10q11.21z"	transcript_id "L1FLnI_10q11.21z"
chr10	45303762	45303764	cg19731276	chr10	45296392	45305497	gene_id "L1FLnI_10q11.21z"	transcript_id "L1FLnI_10q11.21z"
chr10	45302800	45302802	cg24387129	chr10	45296392	45305497	gene_id "L1FLnI_10q11.21z"	transcript_id "L1FLnI_10q11.21z"
chr10	45303908	45303910	cg26722684	chr10	45296392	45305497	gene_id "L1FLnI_10q11.21z"	transcript_id "L1FLnI_10q11.21z"
chr10	46242088	46242090	cg09126880	chr10	46236233	46245477	gene_id "L1FLnI_10q11.22a"	transcript_id "L1FLnI_10q11.22a"
chr10	46236582	46236584	cg23324765	chr10	46236233	46245477	gene_id "L1FLnI_10q11.22a"	transcript_id "L1FLnI_10q11.22a"
chr10	47434237	47434238	ch.10.47925130F	chr10	47428262	47437770	gene_id "L1FLnI_10q11.22b"	transcript_id "L1FLnI_10q11.22b"
chr10	49242899	49242901	cg12022630	chr10	49242729	49252137	gene_id "L1FLnI_10q11.23a"	transcript_id "L1FLnI_10q11.23a"
chr10	49419258	49419260	cg07468316	chr10	49419104	49429274	gene_id "L1FLnI_10q11.23b"	transcript_id "L1FLnI_10q11.23b"
chr10	49419123	49419125	cg12965009	chr10	49419104	49429274	gene_id "L1FLnI_10q11.23b"	transcript_id "L1FLnI_10q11.23b"
chr10	49419307	49419309	cg14883733	chr10	49419104	49429274	gene_id "L1FLnI_10q11.23b"	transcript_id "L1FLnI_10q11.23b"
chr10	49419258	49419260	cg07468316	chr10	49419123	49429274	gene_id "L1FLnI_10q11.23c"	transcript_id "L1FLnI_10q11.23c"
chr10	49419123	49419125	cg12965009	chr10	49419123	49429274	gene_id "L1FLnI_10q11.23c"	transcript_id "L1FLnI_10q11.23c"
chr10	49419307	49419309	cg14883733	chr10	49419123	49429274	gene_id "L1FLnI_10q11.23c"	transcript_id "L1FLnI_10q11.23c"
chr10	50789243	50789245	cg05468077	chr10	50781976	50792087	gene_id "L1FLnI_10q11.23e"	transcript_id "L1FLnI_10q11.23e"
chr10	55899941	55899943	cg22754489	chr10	55896143	55906183	gene_id "L1FLnI_10q21.1ba"	transcript_id "L1FLnI_10q21.1ba"
chr10	52005069	52005070	ch.10.1148322F	chr10	52001920	52010971	gene_id "L1FLnI_10q21.1d"	transcript_id "L1FLnI_10q21.1d"
chr10	52233119	52233121	cg12081329	chr10	52229830	52239834	gene_id "L1FLnI_10q21.1g"	transcript_id "L1FLnI_10q21.1g"
chr10	52368544	52368546	cg27171319	chr10	52359697	52369839	gene_id "L1FLnI_10q21.1h"	transcript_id "L1FLnI_10q21.1h"
chr10	52378146	52378148	cg02628405	chr10	52369910	52379182	gene_id "L1FLnI_10q21.1i"	transcript_id "L1FLnI_10q21.1i"
chr10	57717589	57717591	cg25985183	chr10	57714079	57722670	gene_id "L1FLnI_10q21.1ma"	transcript_id "L1FLnI_10q21.1ma"
chr10	58531244	58531246	cg27608610	chr10	58530883	58540043	gene_id "L1FLnI_10q21.1ra"	transcript_id "L1FLnI_10q21.1ra"
chr10	55602033	55602035	cg04285493	chr10	55598377	55608410	gene_id "L1FLnI_10q21.1y"	transcript_id "L1FLnI_10q21.1y"
chr10	55598827	55598829	cg05812299	chr10	55598377	55608410	gene_id "L1FLnI_10q21.1y"	transcript_id "L1FLnI_10q21.1y"
chr10	55599272	55599274	cg08866289	chr10	55598377	55608410	gene_id "L1FLnI_10q21.1y"	transcript_id "L1FLnI_10q21.1y"
chr10	55598404	55598406	cg08949783	chr10	55598377	55608410	gene_id "L1FLnI_10q21.1y"	transcript_id "L1FLnI_10q21.1y"
chr10	55598894	55598896	cg15213751	chr10	55598377	55608410	gene_id "L1FLnI_10q21.1y"	transcript_id "L1FLnI_10q21.1y"
chr10	55602158	55602160	cg23336892	chr10	55598377	55608410	gene_id "L1FLnI_10q21.1y"	transcript_id "L1FLnI_10q21.1y"
chr10	55688920	55688922	cg16710828	chr10	55682578	55692592	gene_id "L1FLnI_10q21.1z"	transcript_id "L1FLnI_10q21.1z"
chr10	60222248	60222250	cg15283292	chr10	60213914	60222803	gene_id "L1FLnI_10q21.2f"	transcript_id "L1FLnI_10q21.2f"
chr10	61005180	61005182	cg14277989	chr10	61002442	61012534	gene_id "L1FLnI_10q21.2i"	transcript_id "L1FLnI_10q21.2i"
chr10	62608449	62608451	cg08488494	chr10	62602252	62612255	gene_id "L1FLnI_10q21.2j"	transcript_id "L1FLnI_10q21.2j"
chr10	62611565	62611567	cg19305651	chr10	62602252	62612255	gene_id "L1FLnI_10q21.2j"	transcript_id "L1FLnI_10q21.2j"
chr10	62608588	62608590	cg22963191	chr10	62602252	62612255	gene_id "L1FLnI_10q21.2j"	transcript_id "L1FLnI_10q21.2j"
chr10	62678159	62678161	cg00850868	chr10	62671716	62681859	gene_id "L1FLnI_10q21.2k"	transcript_id "L1FLnI_10q21.2k"
chr10	62681600	62681602	cg09533556	chr10	62671716	62681859	gene_id "L1FLnI_10q21.2k"	transcript_id "L1FLnI_10q21.2k"
chr10	62671772	62671774	cg27076160	chr10	62671716	62681859	gene_id "L1FLnI_10q21.2k"	transcript_id "L1FLnI_10q21.2k"
chr10	67386475	67386477	cg07020596	chr10	67383546	67393569	gene_id "L1FLnI_10q21.3ba"	transcript_id "L1FLnI_10q21.3ba"
chr10	64120566	64120568	cg13202514	chr10	64116785	64126815	gene_id "L1FLnI_10q21.3f"	transcript_id "L1FLnI_10q21.3f"
chr10	67696548	67696550	cg00132141	chr10	67696134	67706291	gene_id "L1FLnI_10q21.3ga"	transcript_id "L1FLnI_10q21.3ga"
chr10	67696869	67696871	cg03668579	chr10	67696134	67706291	gene_id "L1FLnI_10q21.3ga"	transcript_id "L1FLnI_10q21.3ga"
chr10	67696908	67696910	cg04141648	chr10	67696134	67706291	gene_id "L1FLnI_10q21.3ga"	transcript_id "L1FLnI_10q21.3ga"
chr10	67696277	67696279	cg09538287	chr10	67696134	67706291	gene_id "L1FLnI_10q21.3ga"	transcript_id "L1FLnI_10q21.3ga"
chr10	64924526	64924528	cg04826176	chr10	64920787	64930761	gene_id "L1FLnI_10q21.3i"	transcript_id "L1FLnI_10q21.3i"
chr10	64924300	64924302	cg12566078	chr10	64920787	64930761	gene_id "L1FLnI_10q21.3i"	transcript_id "L1FLnI_10q21.3i"
chr10	64924553	64924555	cg26116511	chr10	64920787	64930761	gene_id "L1FLnI_10q21.3i"	transcript_id "L1FLnI_10q21.3i"
chr10	66378746	66378748	cg04405811	chr10	66378465	66388605	gene_id "L1FLnI_10q21.3r"	transcript_id "L1FLnI_10q21.3r"
chr10	66586287	66586289	cg07816205	chr10	66581087	66591953	gene_id "L1FLnI_10q21.3v"	transcript_id "L1FLnI_10q21.3v"
chr10	66586287	66586289	cg07816205	chr10	66582833	66591953	gene_id "L1FLnI_10q21.3w"	transcript_id "L1FLnI_10q21.3w"
chr10	66604489	66604491	cg13350201	chr10	66600793	66609560	gene_id "L1FLnI_10q21.3x"	transcript_id "L1FLnI_10q21.3x"
chr10	67230826	67230828	cg18918365	chr10	67227167	67237174	gene_id "L1FLnI_10q21.3z"	transcript_id "L1FLnI_10q21.3z"
chr10	67231001	67231003	cg25265769	chr10	67227167	67237174	gene_id "L1FLnI_10q21.3z"	transcript_id "L1FLnI_10q21.3z"
chr10	70648796	70648798	cg08559843	chr10	70638982	70649118	gene_id "L1FLnI_10q22.1a"	transcript_id "L1FLnI_10q22.1a"
chr10	73018982	73018984	cg03284839	chr10	73018090	73028107	gene_id "L1FLnI_10q22.1d"	transcript_id "L1FLnI_10q22.1d"
chr10	73018247	73018249	cg14568928	chr10	73018090	73028107	gene_id "L1FLnI_10q22.1d"	transcript_id "L1FLnI_10q22.1d"
chr10	74213757	74213759	cg09799795	chr10	74213382	74223521	gene_id "L1FLnI_10q22.2b"	transcript_id "L1FLnI_10q22.2b"
chr10	75521520	75521522	cg10704966	chr10	75515202	75525337	gene_id "L1FLnI_10q22.2e"	transcript_id "L1FLnI_10q22.2e"
chr10	75565579	75565581	cg06154432	chr10	75558032	75568186	gene_id "L1FLnI_10q22.2f"	transcript_id "L1FLnI_10q22.2f"
chr10	76150169	76150171	cg06286521	chr10	76142194	76152337	gene_id "L1FLnI_10q22.3a"	transcript_id "L1FLnI_10q22.3a"
chr10	76150169	76150171	cg06286521	chr10	76142210	76152337	gene_id "L1FLnI_10q22.3b"	transcript_id "L1FLnI_10q22.3b"
chr10	78087393	78087395	cg02598618	chr10	78084952	78094979	gene_id "L1FLnI_10q22.3i"	transcript_id "L1FLnI_10q22.3i"
chr10	78331758	78331760	cg20950856	chr10	78321705	78332777	gene_id "L1FLnI_10q22.3j"	transcript_id "L1FLnI_10q22.3j"
chr10	78665275	78665277	cg23157058	chr10	78663658	78673043	gene_id "L1FLnI_10q22.3k"	transcript_id "L1FLnI_10q22.3k"
chr10	78685579	78685581	cg04238405	chr10	78675995	78686151	gene_id "L1FLnI_10q22.3l"	transcript_id "L1FLnI_10q22.3l"
chr10	78685061	78685063	cg17229420	chr10	78675995	78686151	gene_id "L1FLnI_10q22.3l"	transcript_id "L1FLnI_10q22.3l"
chr10	83346321	83346323	cg19949691	chr10	83336871	83346995	gene_id "L1FLnI_10q23.1aa"	transcript_id "L1FLnI_10q23.1aa"
chr10	80642905	80642907	cg08975445	chr10	80635296	80645008	gene_id "L1FLnI_10q23.1b"	transcript_id "L1FLnI_10q23.1b"
chr10	80642696	80642698	cg10943072	chr10	80635296	80645008	gene_id "L1FLnI_10q23.1b"	transcript_id "L1FLnI_10q23.1b"
chr10	80641504	80641506	cg15097640	chr10	80635296	80645008	gene_id "L1FLnI_10q23.1b"	transcript_id "L1FLnI_10q23.1b"
chr10	80644378	80644380	cg27421810	chr10	80635296	80645008	gene_id "L1FLnI_10q23.1b"	transcript_id "L1FLnI_10q23.1b"
chr10	80842173	80842174	ch.10.82591910R	chr10	80835277	80845708	gene_id "L1FLnI_10q23.1e"	transcript_id "L1FLnI_10q23.1e"
chr10	80870865	80870866	ch.10.1748644R	chr10	80865679	80874676	gene_id "L1FLnI_10q23.1f"	transcript_id "L1FLnI_10q23.1f"
chr10	84279409	84279411	cg00704386	chr10	84276469	84286506	gene_id "L1FLnI_10q23.1ga"	transcript_id "L1FLnI_10q23.1ga"
chr10	84279454	84279456	cg10386292	chr10	84276469	84286506	gene_id "L1FLnI_10q23.1ga"	transcript_id "L1FLnI_10q23.1ga"
chr10	84280267	84280269	cg15293759	chr10	84276469	84286506	gene_id "L1FLnI_10q23.1ga"	transcript_id "L1FLnI_10q23.1ga"
chr10	84279388	84279390	cg15632673	chr10	84276469	84286506	gene_id "L1FLnI_10q23.1ga"	transcript_id "L1FLnI_10q23.1ga"
chr10	81082193	81082195	cg10952765	chr10	81075927	81085104	gene_id "L1FLnI_10q23.1h"	transcript_id "L1FLnI_10q23.1h"
chr10	84494771	84494773	cg16105938	chr10	84485245	84495376	gene_id "L1FLnI_10q23.1ha"	transcript_id "L1FLnI_10q23.1ha"
chr10	84762565	84762567	cg08783143	chr10	84756366	84766382	gene_id "L1FLnI_10q23.1la"	transcript_id "L1FLnI_10q23.1la"
chr10	84762565	84762567	cg08783143	chr10	84756380	84766382	gene_id "L1FLnI_10q23.1ma"	transcript_id "L1FLnI_10q23.1ma"
chr10	81695745	81695746	ch.10.83445482F	chr10	81693137	81703544	gene_id "L1FLnI_10q23.1n"	transcript_id "L1FLnI_10q23.1n"
chr10	85125937	85125939	cg18070057	chr10	85122248	85132383	gene_id "L1FLnI_10q23.1pa"	transcript_id "L1FLnI_10q23.1pa"
chr10	82349805	82349807	cg17727418	chr10	82343564	82353586	gene_id "L1FLnI_10q23.1u"	transcript_id "L1FLnI_10q23.1u"
chr10	83315855	83315857	cg07455865	chr10	83313237	83324914	gene_id "L1FLnI_10q23.1y"	transcript_id "L1FLnI_10q23.1y"
chr10	83315855	83315857	cg07455865	chr10	83313237	83323467	gene_id "L1FLnI_10q23.1z"	transcript_id "L1FLnI_10q23.1z"
chr10	87533805	87533807	cg09335200	chr10	87525041	87534812	gene_id "L1FLnI_10q23.2"	transcript_id "L1FLnI_10q23.2"
chr10	87532473	87532475	cg17940587	chr10	87525041	87534812	gene_id "L1FLnI_10q23.2"	transcript_id "L1FLnI_10q23.2"
chr10	90563489	90563490	ch.10.92313227R	chr10	90562736	90571299	gene_id "L1FLnI_10q23.31aa"	transcript_id "L1FLnI_10q23.31aa"
chr10	88301707	88301709	cg07681143	chr10	88299367	88309797	gene_id "L1FLnI_10q23.31b"	transcript_id "L1FLnI_10q23.31b"
chr10	88300369	88300371	cg09873703	chr10	88299367	88309797	gene_id "L1FLnI_10q23.31b"	transcript_id "L1FLnI_10q23.31b"
chr10	88301707	88301709	cg07681143	chr10	88300473	88309797	gene_id "L1FLnI_10q23.31c"	transcript_id "L1FLnI_10q23.31c"
chr10	88316130	88316132	cg03380448	chr10	88314177	88322860	gene_id "L1FLnI_10q23.31d"	transcript_id "L1FLnI_10q23.31d"
chr10	88318522	88318524	cg10870108	chr10	88314177	88322860	gene_id "L1FLnI_10q23.31d"	transcript_id "L1FLnI_10q23.31d"
chr10	88314614	88314616	cg13342026	chr10	88314177	88322860	gene_id "L1FLnI_10q23.31d"	transcript_id "L1FLnI_10q23.31d"
chr10	89042889	89042891	cg22197638	chr10	89036102	89044866	gene_id "L1FLnI_10q23.31i"	transcript_id "L1FLnI_10q23.31i"
chr10	89505853	89505855	cg08661591	chr10	89501960	89512243	gene_id "L1FLnI_10q23.31l"	transcript_id "L1FLnI_10q23.31l"
chr10	89503892	89503894	cg12226009	chr10	89501960	89512243	gene_id "L1FLnI_10q23.31l"	transcript_id "L1FLnI_10q23.31l"
chr10	89502990	89502992	cg24600621	chr10	89501960	89512243	gene_id "L1FLnI_10q23.31l"	transcript_id "L1FLnI_10q23.31l"
chr10	90159273	90159275	cg10390329	chr10	90152952	90162978	gene_id "L1FLnI_10q23.31t"	transcript_id "L1FLnI_10q23.31t"
chr10	90226585	90226587	cg24615926	chr10	90226041	90235125	gene_id "L1FLnI_10q23.31u"	transcript_id "L1FLnI_10q23.31u"
chr10	90226585	90226587	cg24615926	chr10	90226041	90235545	gene_id "L1FLnI_10q23.31v"	transcript_id "L1FLnI_10q23.31v"
chr10	91185486	91185488	cg09849186	chr10	91178847	91189529	gene_id "L1FLnI_10q23.32a"	transcript_id "L1FLnI_10q23.32a"
chr10	91185501	91185503	cg18341957	chr10	91178847	91189529	gene_id "L1FLnI_10q23.32a"	transcript_id "L1FLnI_10q23.32a"
chr10	91643883	91643885	cg02105065	chr10	91640341	91650795	gene_id "L1FLnI_10q23.32g"	transcript_id "L1FLnI_10q23.32g"
chr10	91749909	91749911	cg07633119	chr10	91746117	91756138	gene_id "L1FLnI_10q23.32h"	transcript_id "L1FLnI_10q23.32h"
chr10	91749900	91749902	cg16297530	chr10	91746117	91756138	gene_id "L1FLnI_10q23.32h"	transcript_id "L1FLnI_10q23.32h"
chr10	93518690	93518692	cg02578855	chr10	93517475	93527595	gene_id "L1FLnI_10q23.33a"	transcript_id "L1FLnI_10q23.33a"
chr10	93927139	93927141	cg05344984	chr10	93924201	93934326	gene_id "L1FLnI_10q23.33c"	transcript_id "L1FLnI_10q23.33c"
chr10	94639948	94639950	cg12826843	chr10	94633841	94644286	gene_id "L1FLnI_10q23.33e"	transcript_id "L1FLnI_10q23.33e"
chr10	94639948	94639950	cg12826843	chr10	94633848	94644286	gene_id "L1FLnI_10q23.33f"	transcript_id "L1FLnI_10q23.33f"
chr10	94964171	94964173	cg23202385	chr10	94954408	94964259	gene_id "L1FLnI_10q23.33m"	transcript_id "L1FLnI_10q23.33m"
chr10	94964171	94964173	cg23202385	chr10	94954424	94964259	gene_id "L1FLnI_10q23.33n"	transcript_id "L1FLnI_10q23.33n"
chr10	95928286	95928288	cg08309134	chr10	95927912	95938350	gene_id "L1FLnI_10q24.1a"	transcript_id "L1FLnI_10q24.1a"
chr10	98664692	98664694	cg19877430	chr10	98659911	98670397	gene_id "L1FLnI_10q24.2c"	transcript_id "L1FLnI_10q24.2c"
chr10	99133091	99133093	cg23586012	chr10	99128947	99139383	gene_id "L1FLnI_10q24.2g"	transcript_id "L1FLnI_10q24.2g"
chr10	99153031	99153033	cg07021678	chr10	99149239	99159258	gene_id "L1FLnI_10q24.2h"	transcript_id "L1FLnI_10q24.2h"
chr10	99172455	99172457	cg16238635	chr10	99171324	99181102	gene_id "L1FLnI_10q24.2i"	transcript_id "L1FLnI_10q24.2i"
chr10	99412334	99412336	cg16068807	chr10	99409020	99418562	gene_id "L1FLnI_10q24.2k"	transcript_id "L1FLnI_10q24.2k"
chr10	99410981	99410983	cg19534837	chr10	99409020	99418562	gene_id "L1FLnI_10q24.2k"	transcript_id "L1FLnI_10q24.2k"
chr10	100454833	100454835	cg25540004	chr10	100450992	100461065	gene_id "L1FLnI_10q24.31c"	transcript_id "L1FLnI_10q24.31c"
chr10	109390321	109390323	cg17233308	chr10	109389686	109399822	gene_id "L1FLnI_10q25.1ba"	transcript_id "L1FLnI_10q25.1ba"
chr10	104725851	104725853	cg25083596	chr10	104719480	104729623	gene_id "L1FLnI_10q25.1c"	transcript_id "L1FLnI_10q25.1c"
chr10	109650041	109650043	cg06975325	chr10	109648859	109658973	gene_id "L1FLnI_10q25.1fa"	transcript_id "L1FLnI_10q25.1fa"
chr10	107881267	107881269	cg08327428	chr10	107875886	107885067	gene_id "L1FLnI_10q25.1n"	transcript_id "L1FLnI_10q25.1n"
chr10	108112393	108112395	cg18165313	chr10	108110445	108120506	gene_id "L1FLnI_10q25.1o"	transcript_id "L1FLnI_10q25.1o"
chr10	112062691	112062693	cg04675342	chr10	112058893	112068916	gene_id "L1FLnI_10q25.2e"	transcript_id "L1FLnI_10q25.2e"
chr10	112059406	112059408	cg16591000	chr10	112058893	112068916	gene_id "L1FLnI_10q25.2e"	transcript_id "L1FLnI_10q25.2e"
chr10	112062691	112062693	cg04675342	chr10	112058893	112068902	gene_id "L1FLnI_10q25.2f"	transcript_id "L1FLnI_10q25.2f"
chr10	112059406	112059408	cg16591000	chr10	112058893	112068902	gene_id "L1FLnI_10q25.2f"	transcript_id "L1FLnI_10q25.2f"
chr10	113202306	113202308	cg03285130	chr10	113197230	113206157	gene_id "L1FLnI_10q25.3a"	transcript_id "L1FLnI_10q25.3a"
chr10	115368244	115368246	cg10747758	chr10	115361838	115372043	gene_id "L1FLnI_10q25.3f"	transcript_id "L1FLnI_10q25.3f"
chr10	115587514	115587516	cg19521438	chr10	115581248	115591285	gene_id "L1FLnI_10q25.3j"	transcript_id "L1FLnI_10q25.3j"
chr10	117839016	117839018	cg06419472	chr10	117832389	117842387	gene_id "L1FLnI_10q26.11a"	transcript_id "L1FLnI_10q26.11a"
chr10	117838852	117838854	cg13412213	chr10	117832389	117842387	gene_id "L1FLnI_10q26.11a"	transcript_id "L1FLnI_10q26.11a"
chr10	117838642	117838644	cg16780032	chr10	117832389	117842387	gene_id "L1FLnI_10q26.11a"	transcript_id "L1FLnI_10q26.11a"
chr10	120908900	120908902	cg02067232	chr10	120907461	120917480	gene_id "L1FLnI_10q26.12g"	transcript_id "L1FLnI_10q26.12g"
chr10	120911123	120911125	cg02132460	chr10	120907461	120917480	gene_id "L1FLnI_10q26.12g"	transcript_id "L1FLnI_10q26.12g"
chr10	120910958	120910960	cg24176601	chr10	120907461	120917480	gene_id "L1FLnI_10q26.12g"	transcript_id "L1FLnI_10q26.12g"
chr10	122864916	122864918	cg24449062	chr10	122863742	122873446	gene_id "L1FLnI_10q26.13a"	transcript_id "L1FLnI_10q26.13a"
chr10	122864408	122864410	cg25601460	chr10	122863742	122873446	gene_id "L1FLnI_10q26.13a"	transcript_id "L1FLnI_10q26.13a"
chr10	125188135	125188137	cg06823215	chr10	125178488	125188621	gene_id "L1FLnI_10q26.13g"	transcript_id "L1FLnI_10q26.13g"
chr10	125646580	125646582	cg01434396	chr10	125644053	125654149	gene_id "L1FLnI_10q26.13j"	transcript_id "L1FLnI_10q26.13j"
chr10	126350709	126350711	cg09866104	chr10	126342547	126351074	gene_id "L1FLnI_10q26.2b"	transcript_id "L1FLnI_10q26.2b"
chr10	126586464	126586466	cg08650132	chr10	126584409	126594209	gene_id "L1FLnI_10q26.2d"	transcript_id "L1FLnI_10q26.2d"
chr10	126586438	126586440	cg14115325	chr10	126584409	126594209	gene_id "L1FLnI_10q26.2d"	transcript_id "L1FLnI_10q26.2d"
chr10	126585756	126585758	cg24901028	chr10	126584409	126594209	gene_id "L1FLnI_10q26.2d"	transcript_id "L1FLnI_10q26.2d"
chr10	126749796	126749798	cg09676559	chr10	126749425	126759919	gene_id "L1FLnI_10q26.2g"	transcript_id "L1FLnI_10q26.2g"
chr10	126880652	126880654	cg04587176	chr10	126878369	126888393	gene_id "L1FLnI_10q26.2l"	transcript_id "L1FLnI_10q26.2l"
chr10	127720510	127720512	cg26571183	chr10	127716436	127728105	gene_id "L1FLnI_10q26.2n"	transcript_id "L1FLnI_10q26.2n"
chr10	129998121	129998123	cg14945415	chr10	129990396	129999801	gene_id "L1FLnI_10q26.3b"	transcript_id "L1FLnI_10q26.3b"
chr10	132096444	132096446	cg18650367	chr10	132087212	132097374	gene_id "L1FLnI_10q26.3d"	transcript_id "L1FLnI_10q26.3d"
chr10	133143051	133143053	cg03230038	chr10	133142627	133151249	gene_id "L1FLnI_10q26.3e"	transcript_id "L1FLnI_10q26.3e"
chr10	133142712	133142714	cg09272405	chr10	133142627	133151249	gene_id "L1FLnI_10q26.3e"	transcript_id "L1FLnI_10q26.3e"
chr10	133142823	133142825	cg09292354	chr10	133142627	133151249	gene_id "L1FLnI_10q26.3e"	transcript_id "L1FLnI_10q26.3e"
chr10	133143668	133143670	cg09590778	chr10	133142627	133151249	gene_id "L1FLnI_10q26.3e"	transcript_id "L1FLnI_10q26.3e"
chr10	133143785	133143787	cg09699225	chr10	133142627	133151249	gene_id "L1FLnI_10q26.3e"	transcript_id "L1FLnI_10q26.3e"
chr10	133143227	133143229	cg13488137	chr10	133142627	133151249	gene_id "L1FLnI_10q26.3e"	transcript_id "L1FLnI_10q26.3e"
chr10	133143273	133143275	cg13754569	chr10	133142627	133151249	gene_id "L1FLnI_10q26.3e"	transcript_id "L1FLnI_10q26.3e"
chr10	133143491	133143493	cg17005927	chr10	133142627	133151249	gene_id "L1FLnI_10q26.3e"	transcript_id "L1FLnI_10q26.3e"
chr10	133144042	133144044	cg17786598	chr10	133142627	133151249	gene_id "L1FLnI_10q26.3e"	transcript_id "L1FLnI_10q26.3e"
chr10	133144128	133144130	cg18635896	chr10	133142627	133151249	gene_id "L1FLnI_10q26.3e"	transcript_id "L1FLnI_10q26.3e"
chr10	133143322	133143324	cg20654619	chr10	133142627	133151249	gene_id "L1FLnI_10q26.3e"	transcript_id "L1FLnI_10q26.3e"
chr10	133145618	133145620	cg23623824	chr10	133142627	133151249	gene_id "L1FLnI_10q26.3e"	transcript_id "L1FLnI_10q26.3e"
chr10	133144298	133144300	cg25120459	chr10	133142627	133151249	gene_id "L1FLnI_10q26.3e"	transcript_id "L1FLnI_10q26.3e"
chr10	133142906	133142908	cg26163885	chr10	133142627	133151249	gene_id "L1FLnI_10q26.3e"	transcript_id "L1FLnI_10q26.3e"
chr10	133581002	133581004	cg03526100	chr10	133577057	133587207	gene_id "L1FLnI_10q26.3f"	transcript_id "L1FLnI_10q26.3f"
chr10	133577068	133577070	cg16964102	chr10	133577057	133587207	gene_id "L1FLnI_10q26.3f"	transcript_id "L1FLnI_10q26.3f"
chr10	133579710	133579712	cg17127929	chr10	133577057	133587207	gene_id "L1FLnI_10q26.3f"	transcript_id "L1FLnI_10q26.3f"
chr11	49048452	49048454	cg06842946	chr11	49039708	49049829	gene_id "L1FLnI_11p11.12b"	transcript_id "L1FLnI_11p11.12b"
chr11	49048678	49048680	cg19304273	chr11	49039708	49049829	gene_id "L1FLnI_11p11.12b"	transcript_id "L1FLnI_11p11.12b"
chr11	49049084	49049086	cg24442760	chr11	49039708	49049829	gene_id "L1FLnI_11p11.12b"	transcript_id "L1FLnI_11p11.12b"
chr11	49781011	49781013	cg15057836	chr11	49774621	49784651	gene_id "L1FLnI_11p11.12e"	transcript_id "L1FLnI_11p11.12e"
chr11	49780982	49780984	cg26089220	chr11	49774621	49784651	gene_id "L1FLnI_11p11.12e"	transcript_id "L1FLnI_11p11.12e"
chr11	49781011	49781013	cg15057836	chr11	49774625	49784651	gene_id "L1FLnI_11p11.12f"	transcript_id "L1FLnI_11p11.12f"
chr11	49780982	49780984	cg26089220	chr11	49774625	49784651	gene_id "L1FLnI_11p11.12f"	transcript_id "L1FLnI_11p11.12f"
chr11	50146634	50146636	cg06284364	chr11	50145353	50155497	gene_id "L1FLnI_11p11.12h"	transcript_id "L1FLnI_11p11.12h"
chr11	50260935	50260937	cg01570504	chr11	50252669	50261393	gene_id "L1FLnI_11p11.12j"	transcript_id "L1FLnI_11p11.12j"
chr11	50261254	50261256	cg02791145	chr11	50252669	50261393	gene_id "L1FLnI_11p11.12j"	transcript_id "L1FLnI_11p11.12j"
chr11	50260780	50260782	cg08184936	chr11	50252669	50261393	gene_id "L1FLnI_11p11.12j"	transcript_id "L1FLnI_11p11.12j"
chr11	50261217	50261219	cg13179056	chr11	50252669	50261393	gene_id "L1FLnI_11p11.12j"	transcript_id "L1FLnI_11p11.12j"
chr11	50261171	50261173	cg16668931	chr11	50252669	50261393	gene_id "L1FLnI_11p11.12j"	transcript_id "L1FLnI_11p11.12j"
chr11	50260883	50260885	cg25854178	chr11	50252669	50261393	gene_id "L1FLnI_11p11.12j"	transcript_id "L1FLnI_11p11.12j"
chr11	48346421	48346423	cg05516061	chr11	48342480	48352633	gene_id "L1FLnI_11p11.2m"	transcript_id "L1FLnI_11p11.2m"
chr11	36558840	36558842	cg04119729	chr11	36551108	36561136	gene_id "L1FLnI_11p12a"	transcript_id "L1FLnI_11p12a"
chr11	40591322	40591324	cg11122456	chr11	40584974	40595001	gene_id "L1FLnI_11p12aa"	transcript_id "L1FLnI_11p12aa"
chr11	40592079	40592081	cg18737789	chr11	40584974	40595001	gene_id "L1FLnI_11p12aa"	transcript_id "L1FLnI_11p12aa"
chr11	40714486	40714487	ch.11.838495R	chr11	40704711	40714831	gene_id "L1FLnI_11p12ca"	transcript_id "L1FLnI_11p12ca"
chr11	37246464	37246466	cg07427559	chr11	37240214	37250216	gene_id "L1FLnI_11p12e"	transcript_id "L1FLnI_11p12e"
chr11	37246578	37246580	cg11131508	chr11	37240214	37250216	gene_id "L1FLnI_11p12e"	transcript_id "L1FLnI_11p12e"
chr11	38019307	38019309	cg07643616	chr11	38015237	38024968	gene_id "L1FLnI_11p12h"	transcript_id "L1FLnI_11p12h"
chr11	41647400	41647401	ch.11.41625527F	chr11	41644596	41655025	gene_id "L1FLnI_11p12ja"	transcript_id "L1FLnI_11p12ja"
chr11	38824510	38824512	cg18542899	chr11	38819989	38830563	gene_id "L1FLnI_11p12n"	transcript_id "L1FLnI_11p12n"
chr11	42435000	42435002	cg13324357	chr11	42428765	42438786	gene_id "L1FLnI_11p12oa"	transcript_id "L1FLnI_11p12oa"
chr11	42435000	42435002	cg13324357	chr11	42428773	42438786	gene_id "L1FLnI_11p12pa"	transcript_id "L1FLnI_11p12pa"
chr11	39846939	39846941	cg01836858	chr11	39843158	39853154	gene_id "L1FLnI_11p12u"	transcript_id "L1FLnI_11p12u"
chr11	39846910	39846912	cg03272020	chr11	39843158	39853154	gene_id "L1FLnI_11p12u"	transcript_id "L1FLnI_11p12u"
chr11	39846821	39846823	cg06450446	chr11	39843158	39853154	gene_id "L1FLnI_11p12u"	transcript_id "L1FLnI_11p12u"
chr11	43355583	43355585	cg07241747	chr11	43345603	43355618	gene_id "L1FLnI_11p12xa"	transcript_id "L1FLnI_11p12xa"
chr11	43352749	43352751	cg11028453	chr11	43345603	43355618	gene_id "L1FLnI_11p12xa"	transcript_id "L1FLnI_11p12xa"
chr11	31321519	31321521	cg02247211	chr11	31315156	31325180	gene_id "L1FLnI_11p13b"	transcript_id "L1FLnI_11p13b"
chr11	31321513	31321515	cg03329408	chr11	31315156	31325180	gene_id "L1FLnI_11p13b"	transcript_id "L1FLnI_11p13b"
chr11	31741155	31741157	cg05456482	chr11	31737255	31747393	gene_id "L1FLnI_11p13f"	transcript_id "L1FLnI_11p13f"
chr11	32131455	32131457	cg07264103	chr11	32122756	32132041	gene_id "L1FLnI_11p13h"	transcript_id "L1FLnI_11p13h"
chr11	32751508	32751510	cg27235193	chr11	32741171	32751580	gene_id "L1FLnI_11p13j"	transcript_id "L1FLnI_11p13j"
chr11	32941114	32941116	cg03045471	chr11	32940738	32950756	gene_id "L1FLnI_11p13l"	transcript_id "L1FLnI_11p13l"
chr11	32948083	32948085	cg22037292	chr11	32940738	32950756	gene_id "L1FLnI_11p13l"	transcript_id "L1FLnI_11p13l"
chr11	32941114	32941116	cg03045471	chr11	32940752	32950756	gene_id "L1FLnI_11p13m"	transcript_id "L1FLnI_11p13m"
chr11	32948083	32948085	cg22037292	chr11	32940752	32950756	gene_id "L1FLnI_11p13m"	transcript_id "L1FLnI_11p13m"
chr11	33630624	33630626	cg03179726	chr11	33624259	33634305	gene_id "L1FLnI_11p13n"	transcript_id "L1FLnI_11p13n"
chr11	33631477	33631479	cg05964008	chr11	33624259	33634305	gene_id "L1FLnI_11p13n"	transcript_id "L1FLnI_11p13n"
chr11	33631513	33631515	cg19370955	chr11	33624259	33634305	gene_id "L1FLnI_11p13n"	transcript_id "L1FLnI_11p13n"
chr11	33633842	33633844	cg23434376	chr11	33624259	33634305	gene_id "L1FLnI_11p13n"	transcript_id "L1FLnI_11p13n"
chr11	33684826	33684828	cg09495491	chr11	33676356	33686857	gene_id "L1FLnI_11p13o"	transcript_id "L1FLnI_11p13o"
chr11	34396902	34396904	cg05335388	chr11	34388515	34399114	gene_id "L1FLnI_11p13p"	transcript_id "L1FLnI_11p13p"
chr11	34773740	34773742	cg07368199	chr11	34764487	34774197	gene_id "L1FLnI_11p13t"	transcript_id "L1FLnI_11p13t"
chr11	35089658	35089660	cg01611586	chr11	35087577	35097286	gene_id "L1FLnI_11p13v"	transcript_id "L1FLnI_11p13v"
chr11	35088085	35088087	cg05099831	chr11	35087577	35097286	gene_id "L1FLnI_11p13v"	transcript_id "L1FLnI_11p13v"
chr11	35088497	35088499	cg19962424	chr11	35087577	35097286	gene_id "L1FLnI_11p13v"	transcript_id "L1FLnI_11p13v"
chr11	35089658	35089660	cg01611586	chr11	35087577	35097271	gene_id "L1FLnI_11p13w"	transcript_id "L1FLnI_11p13w"
chr11	35088085	35088087	cg05099831	chr11	35087577	35097271	gene_id "L1FLnI_11p13w"	transcript_id "L1FLnI_11p13w"
chr11	35088497	35088499	cg19962424	chr11	35087577	35097271	gene_id "L1FLnI_11p13w"	transcript_id "L1FLnI_11p13w"
chr11	35702436	35702438	cg12277888	chr11	35699280	35709423	gene_id "L1FLnI_11p13x"	transcript_id "L1FLnI_11p13x"
chr11	35781489	35781491	cg08587804	chr11	35772974	35783064	gene_id "L1FLnI_11p13y"	transcript_id "L1FLnI_11p13y"
chr11	27218515	27218517	cg02899584	chr11	27216205	27226232	gene_id "L1FLnI_11p14.1a"	transcript_id "L1FLnI_11p14.1a"
chr11	27219994	27219996	cg04636881	chr11	27216205	27226232	gene_id "L1FLnI_11p14.1a"	transcript_id "L1FLnI_11p14.1a"
chr11	27219864	27219866	cg10817408	chr11	27216205	27226232	gene_id "L1FLnI_11p14.1a"	transcript_id "L1FLnI_11p14.1a"
chr11	27217614	27217616	cg27432604	chr11	27216205	27226232	gene_id "L1FLnI_11p14.1a"	transcript_id "L1FLnI_11p14.1a"
chr11	27321679	27321681	cg25528451	chr11	27319439	27328097	gene_id "L1FLnI_11p14.1c"	transcript_id "L1FLnI_11p14.1c"
chr11	27663759	27663761	cg08760147	chr11	27661803	27671522	gene_id "L1FLnI_11p14.1d"	transcript_id "L1FLnI_11p14.1d"
chr11	27662411	27662413	cg14291693	chr11	27661803	27671522	gene_id "L1FLnI_11p14.1d"	transcript_id "L1FLnI_11p14.1d"
chr11	27688339	27688341	cg17075252	chr11	27681919	27692372	gene_id "L1FLnI_11p14.1e"	transcript_id "L1FLnI_11p14.1e"
chr11	28378429	28378431	cg04392293	chr11	28372122	28382182	gene_id "L1FLnI_11p14.1i"	transcript_id "L1FLnI_11p14.1i"
chr11	28378410	28378412	cg25456633	chr11	28372122	28382182	gene_id "L1FLnI_11p14.1i"	transcript_id "L1FLnI_11p14.1i"
chr11	28793710	28793712	cg05345062	chr11	28786894	28797242	gene_id "L1FLnI_11p14.1k"	transcript_id "L1FLnI_11p14.1k"
chr11	28793710	28793712	cg05345062	chr11	28786894	28795995	gene_id "L1FLnI_11p14.1l"	transcript_id "L1FLnI_11p14.1l"
chr11	29261618	29261620	cg21232687	chr11	29255587	29264489	gene_id "L1FLnI_11p14.1p"	transcript_id "L1FLnI_11p14.1p"
chr11	29773750	29773752	cg23182549	chr11	29765170	29775318	gene_id "L1FLnI_11p14.1s"	transcript_id "L1FLnI_11p14.1s"
chr11	30057840	30057842	cg02230376	chr11	30050709	30060734	gene_id "L1FLnI_11p14.1v"	transcript_id "L1FLnI_11p14.1v"
chr11	26964541	26964543	cg25169733	chr11	26961620	26971634	gene_id "L1FLnI_11p14.2c"	transcript_id "L1FLnI_11p14.2c"
chr11	22284987	22284989	cg00379272	chr11	22281309	22291288	gene_id "L1FLnI_11p14.3e"	transcript_id "L1FLnI_11p14.3e"
chr11	22652641	22652643	cg02255618	chr11	22646427	22656445	gene_id "L1FLnI_11p14.3i"	transcript_id "L1FLnI_11p14.3i"
chr11	22652844	22652846	cg23542414	chr11	22646427	22656445	gene_id "L1FLnI_11p14.3i"	transcript_id "L1FLnI_11p14.3i"
chr11	23729274	23729276	cg00172297	chr11	23728096	23738545	gene_id "L1FLnI_11p14.3r"	transcript_id "L1FLnI_11p14.3r"
chr11	23732938	23732940	cg02162720	chr11	23728096	23738545	gene_id "L1FLnI_11p14.3r"	transcript_id "L1FLnI_11p14.3r"
chr11	23730296	23730298	cg03511767	chr11	23728096	23738545	gene_id "L1FLnI_11p14.3r"	transcript_id "L1FLnI_11p14.3r"
chr11	23730454	23730456	cg04319042	chr11	23728096	23738545	gene_id "L1FLnI_11p14.3r"	transcript_id "L1FLnI_11p14.3r"
chr11	23730813	23730815	cg08837192	chr11	23728096	23738545	gene_id "L1FLnI_11p14.3r"	transcript_id "L1FLnI_11p14.3r"
chr11	23730675	23730677	cg10516766	chr11	23728096	23738545	gene_id "L1FLnI_11p14.3r"	transcript_id "L1FLnI_11p14.3r"
chr11	23730591	23730593	cg14053595	chr11	23728096	23738545	gene_id "L1FLnI_11p14.3r"	transcript_id "L1FLnI_11p14.3r"
chr11	23730922	23730924	cg17028450	chr11	23728096	23738545	gene_id "L1FLnI_11p14.3r"	transcript_id "L1FLnI_11p14.3r"
chr11	23730424	23730426	cg19847930	chr11	23728096	23738545	gene_id "L1FLnI_11p14.3r"	transcript_id "L1FLnI_11p14.3r"
chr11	23730113	23730115	cg24993739	chr11	23728096	23738545	gene_id "L1FLnI_11p14.3r"	transcript_id "L1FLnI_11p14.3r"
chr11	23919950	23919951	ch.11.23898073R	chr11	23916071	23924995	gene_id "L1FLnI_11p14.3s"	transcript_id "L1FLnI_11p14.3s"
chr11	24156049	24156051	cg14051890	chr11	24151357	24160518	gene_id "L1FLnI_11p14.3u"	transcript_id "L1FLnI_11p14.3u"
chr11	24218428	24218429	ch.11.24196551F	chr11	24213615	24223757	gene_id "L1FLnI_11p14.3v"	transcript_id "L1FLnI_11p14.3v"
chr11	17036693	17036695	cg05622566	chr11	17027992	17038155	gene_id "L1FLnI_11p15.1a"	transcript_id "L1FLnI_11p15.1a"
chr11	18665389	18665391	cg01277177	chr11	18655299	18665412	gene_id "L1FLnI_11p15.1c"	transcript_id "L1FLnI_11p15.1c"
chr11	18665347	18665349	cg07538406	chr11	18655299	18665412	gene_id "L1FLnI_11p15.1c"	transcript_id "L1FLnI_11p15.1c"
chr11	18835141	18835143	cg05014690	chr11	18833843	18844527	gene_id "L1FLnI_11p15.1d"	transcript_id "L1FLnI_11p15.1d"
chr11	18836539	18836541	cg10091780	chr11	18833843	18844527	gene_id "L1FLnI_11p15.1d"	transcript_id "L1FLnI_11p15.1d"
chr11	18836117	18836119	cg26068747	chr11	18833843	18844527	gene_id "L1FLnI_11p15.1d"	transcript_id "L1FLnI_11p15.1d"
chr11	18927766	18927768	cg10674889	chr11	18917297	18927873	gene_id "L1FLnI_11p15.1f"	transcript_id "L1FLnI_11p15.1f"
chr11	18940574	18940576	cg02608602	chr11	18939444	18949153	gene_id "L1FLnI_11p15.1g"	transcript_id "L1FLnI_11p15.1g"
chr11	18939843	18939845	cg12466027	chr11	18939444	18949153	gene_id "L1FLnI_11p15.1g"	transcript_id "L1FLnI_11p15.1g"
chr11	19135410	19135412	cg20019560	chr11	19131562	19141579	gene_id "L1FLnI_11p15.1l"	transcript_id "L1FLnI_11p15.1l"
chr11	19410339	19410341	cg10723736	chr11	19408621	19418634	gene_id "L1FLnI_11p15.1m"	transcript_id "L1FLnI_11p15.1m"
chr11	20342891	20342893	cg00517605	chr11	20338880	20349268	gene_id "L1FLnI_11p15.1p"	transcript_id "L1FLnI_11p15.1p"
chr11	21674739	21674741	cg21767461	chr11	21668550	21678569	gene_id "L1FLnI_11p15.1w"	transcript_id "L1FLnI_11p15.1w"
chr11	14093198	14093200	cg07615678	chr11	14083657	14093873	gene_id "L1FLnI_11p15.2c"	transcript_id "L1FLnI_11p15.2c"
chr11	14091609	14091611	cg24444810	chr11	14083657	14093873	gene_id "L1FLnI_11p15.2c"	transcript_id "L1FLnI_11p15.2c"
chr11	14091515	14091517	cg24562777	chr11	14083657	14093873	gene_id "L1FLnI_11p15.2c"	transcript_id "L1FLnI_11p15.2c"
chr11	14661488	14661490	cg16356630	chr11	14657817	14667947	gene_id "L1FLnI_11p15.2h"	transcript_id "L1FLnI_11p15.2h"
chr11	14774533	14774535	cg13512333	chr11	14774177	14784273	gene_id "L1FLnI_11p15.2k"	transcript_id "L1FLnI_11p15.2k"
chr11	14991377	14991379	cg10300464	chr11	14990020	14998820	gene_id "L1FLnI_11p15.2n"	transcript_id "L1FLnI_11p15.2n"
chr11	16252587	16252589	cg10569790	chr11	16249865	16259320	gene_id "L1FLnI_11p15.2p"	transcript_id "L1FLnI_11p15.2p"
chr11	16252939	16252941	cg25088840	chr11	16249865	16259320	gene_id "L1FLnI_11p15.2p"	transcript_id "L1FLnI_11p15.2p"
chr11	16632520	16632522	cg23545702	chr11	16628151	16636677	gene_id "L1FLnI_11p15.2t"	transcript_id "L1FLnI_11p15.2t"
chr11	16647512	16647514	cg10769508	chr11	16637415	16647548	gene_id "L1FLnI_11p15.2u"	transcript_id "L1FLnI_11p15.2u"
chr11	16647512	16647514	cg10769508	chr11	16645154	16654276	gene_id "L1FLnI_11p15.2v"	transcript_id "L1FLnI_11p15.2v"
chr11	11717639	11717641	cg11778480	chr11	11710797	11720931	gene_id "L1FLnI_11p15.3a"	transcript_id "L1FLnI_11p15.3a"
chr11	11717639	11717641	cg11778480	chr11	11710808	11720931	gene_id "L1FLnI_11p15.3b"	transcript_id "L1FLnI_11p15.3b"
chr11	11884792	11884794	cg11276920	chr11	11881734	11891649	gene_id "L1FLnI_11p15.3c"	transcript_id "L1FLnI_11p15.3c"
chr11	12030177	12030179	cg26613673	chr11	12030045	12039987	gene_id "L1FLnI_11p15.3d"	transcript_id "L1FLnI_11p15.3d"
chr11	12366388	12366390	cg01959625	chr11	12362468	12372597	gene_id "L1FLnI_11p15.3f"	transcript_id "L1FLnI_11p15.3f"
chr11	12606735	12606737	cg12019236	chr11	12606238	12616808	gene_id "L1FLnI_11p15.3g"	transcript_id "L1FLnI_11p15.3g"
chr11	3996398	3996400	cg00550708	chr11	3996091	4006242	gene_id "L1FLnI_11p15.4d"	transcript_id "L1FLnI_11p15.4d"
chr11	3998265	3998267	cg09110199	chr11	3996091	4006242	gene_id "L1FLnI_11p15.4d"	transcript_id "L1FLnI_11p15.4d"
chr11	3998541	3998543	cg11400786	chr11	3996091	4006242	gene_id "L1FLnI_11p15.4d"	transcript_id "L1FLnI_11p15.4d"
chr11	8886785	8886787	cg19778737	chr11	8885769	8895901	gene_id "L1FLnI_11p15.4ea"	transcript_id "L1FLnI_11p15.4ea"
chr11	10173448	10173450	cg26899591	chr11	10169649	10179853	gene_id "L1FLnI_11p15.4ga"	transcript_id "L1FLnI_11p15.4ga"
chr11	10232351	10232353	cg21583727	chr11	10225834	10235954	gene_id "L1FLnI_11p15.4ha"	transcript_id "L1FLnI_11p15.4ha"
chr11	10429458	10429460	cg02232867	chr11	10419715	10430036	gene_id "L1FLnI_11p15.4ka"	transcript_id "L1FLnI_11p15.4ka"
chr11	10428094	10428096	cg18853390	chr11	10419715	10430036	gene_id "L1FLnI_11p15.4ka"	transcript_id "L1FLnI_11p15.4ka"
chr11	5225041	5225043	cg25660811	chr11	5215509	5225633	gene_id "L1FLnI_11p15.4m"	transcript_id "L1FLnI_11p15.4m"
chr11	5225592	5225594	cg27493500	chr11	5215509	5225633	gene_id "L1FLnI_11p15.4m"	transcript_id "L1FLnI_11p15.4m"
chr11	5412586	5412588	cg06784187	chr11	5408804	5418916	gene_id "L1FLnI_11p15.4q"	transcript_id "L1FLnI_11p15.4q"
chr11	5476086	5476088	cg16372767	chr11	5474000	5484020	gene_id "L1FLnI_11p15.4r"	transcript_id "L1FLnI_11p15.4r"
chr11	5476086	5476088	cg16372767	chr11	5474000	5484037	gene_id "L1FLnI_11p15.4s"	transcript_id "L1FLnI_11p15.4s"
chr11	5981851	5981853	cg00976358	chr11	5976212	5986588	gene_id "L1FLnI_11p15.4t"	transcript_id "L1FLnI_11p15.4t"
chr11	5985897	5985899	cg06519367	chr11	5976212	5986588	gene_id "L1FLnI_11p15.4t"	transcript_id "L1FLnI_11p15.4t"
chr11	5986018	5986020	cg16712155	chr11	5976212	5986588	gene_id "L1FLnI_11p15.4t"	transcript_id "L1FLnI_11p15.4t"
chr11	6143900	6143902	cg19840093	chr11	6140159	6149954	gene_id "L1FLnI_11p15.4u"	transcript_id "L1FLnI_11p15.4u"
chr11	6185597	6185599	cg17051552	chr11	6181852	6191866	gene_id "L1FLnI_11p15.4v"	transcript_id "L1FLnI_11p15.4v"
chr11	6185686	6185688	cg18817246	chr11	6181852	6191866	gene_id "L1FLnI_11p15.4v"	transcript_id "L1FLnI_11p15.4v"
chr11	6185639	6185641	cg27095147	chr11	6181852	6191866	gene_id "L1FLnI_11p15.4v"	transcript_id "L1FLnI_11p15.4v"
chr11	6904777	6904779	cg26283801	chr11	6901090	6911221	gene_id "L1FLnI_11p15.4w"	transcript_id "L1FLnI_11p15.4w"
chr11	7665608	7665610	cg02262703	chr11	7657650	7667671	gene_id "L1FLnI_11p15.4y"	transcript_id "L1FLnI_11p15.4y"
chr11	7665135	7665137	cg09621031	chr11	7657650	7667671	gene_id "L1FLnI_11p15.4y"	transcript_id "L1FLnI_11p15.4y"
chr11	7666800	7666802	cg16256678	chr11	7657650	7667671	gene_id "L1FLnI_11p15.4y"	transcript_id "L1FLnI_11p15.4y"
chr11	7665433	7665435	cg16936992	chr11	7657650	7667671	gene_id "L1FLnI_11p15.4y"	transcript_id "L1FLnI_11p15.4y"
chr11	7663855	7663857	cg19007523	chr11	7657650	7667671	gene_id "L1FLnI_11p15.4y"	transcript_id "L1FLnI_11p15.4y"
chr11	2633855	2633857	cg26669137	chr11	2633676	2643855	gene_id "L1FLnI_11p15.5b"	transcript_id "L1FLnI_11p15.5b"
chr11	55357757	55357759	cg19472310	chr11	55352435	55361804	gene_id "L1FLnI_11q11o"	transcript_id "L1FLnI_11q11o"
chr11	55460241	55460243	cg10346147	chr11	55456418	55466437	gene_id "L1FLnI_11q11s"	transcript_id "L1FLnI_11q11s"
chr11	55460169	55460171	cg25045882	chr11	55456418	55466437	gene_id "L1FLnI_11q11s"	transcript_id "L1FLnI_11q11s"
chr11	55986372	55986374	cg19656799	chr11	55982763	55992517	gene_id "L1FLnI_11q12.1a"	transcript_id "L1FLnI_11q12.1a"
chr11	56029713	56029715	cg05987686	chr11	56029325	56038650	gene_id "L1FLnI_11q12.1b"	transcript_id "L1FLnI_11q12.1b"
chr11	56030149	56030151	cg07012076	chr11	56029325	56038650	gene_id "L1FLnI_11q12.1b"	transcript_id "L1FLnI_11q12.1b"
chr11	56030781	56030783	cg09015861	chr11	56029325	56038650	gene_id "L1FLnI_11q12.1b"	transcript_id "L1FLnI_11q12.1b"
chr11	56030729	56030731	cg14569837	chr11	56029325	56038650	gene_id "L1FLnI_11q12.1b"	transcript_id "L1FLnI_11q12.1b"
chr11	56030151	56030153	cg26148471	chr11	56029325	56038650	gene_id "L1FLnI_11q12.1b"	transcript_id "L1FLnI_11q12.1b"
chr11	59895650	59895652	cg00512658	chr11	59886592	59895983	gene_id "L1FLnI_11q12.1ba"	transcript_id "L1FLnI_11q12.1ba"
chr11	59891945	59891947	cg21257081	chr11	59886592	59895983	gene_id "L1FLnI_11q12.1ba"	transcript_id "L1FLnI_11q12.1ba"
chr11	59911366	59911368	cg04682830	chr11	59905056	59914239	gene_id "L1FLnI_11q12.1ca"	transcript_id "L1FLnI_11q12.1ca"
chr11	56716596	56716598	cg03221149	chr11	56708910	56717421	gene_id "L1FLnI_11q12.1i"	transcript_id "L1FLnI_11q12.1i"
chr11	57999867	57999869	cg18813867	chr11	57993664	58003687	gene_id "L1FLnI_11q12.1m"	transcript_id "L1FLnI_11q12.1m"
chr11	58003329	58003331	cg21822149	chr11	57993664	58003687	gene_id "L1FLnI_11q12.1m"	transcript_id "L1FLnI_11q12.1m"
chr11	58880837	58880839	cg01785278	chr11	58870785	58880922	gene_id "L1FLnI_11q12.1t"	transcript_id "L1FLnI_11q12.1t"
chr11	58877115	58877117	cg20084529	chr11	58870785	58880922	gene_id "L1FLnI_11q12.1t"	transcript_id "L1FLnI_11q12.1t"
chr11	58878191	58878193	cg23114032	chr11	58870785	58880922	gene_id "L1FLnI_11q12.1t"	transcript_id "L1FLnI_11q12.1t"
chr11	58877566	58877568	cg23409147	chr11	58870785	58880922	gene_id "L1FLnI_11q12.1t"	transcript_id "L1FLnI_11q12.1t"
chr11	58880837	58880839	cg01785278	chr11	58870795	58880922	gene_id "L1FLnI_11q12.1u"	transcript_id "L1FLnI_11q12.1u"
chr11	58877115	58877117	cg20084529	chr11	58870795	58880922	gene_id "L1FLnI_11q12.1u"	transcript_id "L1FLnI_11q12.1u"
chr11	58878191	58878193	cg23114032	chr11	58870795	58880922	gene_id "L1FLnI_11q12.1u"	transcript_id "L1FLnI_11q12.1u"
chr11	58877566	58877568	cg23409147	chr11	58870795	58880922	gene_id "L1FLnI_11q12.1u"	transcript_id "L1FLnI_11q12.1u"
chr11	63035823	63035825	cg00187828	chr11	63035819	63045933	gene_id "L1FLnI_11q12.3c"	transcript_id "L1FLnI_11q12.3c"
chr11	63166114	63166116	cg16358817	chr11	63163382	63173105	gene_id "L1FLnI_11q12.3e"	transcript_id "L1FLnI_11q12.3e"
chr11	63202098	63202100	cg04424945	chr11	63198345	63208073	gene_id "L1FLnI_11q12.3i"	transcript_id "L1FLnI_11q12.3i"
chr11	63230510	63230512	cg18158015	chr11	63230152	63240305	gene_id "L1FLnI_11q12.3j"	transcript_id "L1FLnI_11q12.3j"
chr11	63312999	63313001	cg12205645	chr11	63309502	63319625	gene_id "L1FLnI_11q12.3k"	transcript_id "L1FLnI_11q12.3k"
chr11	63313017	63313019	cg16535779	chr11	63309502	63319625	gene_id "L1FLnI_11q12.3k"	transcript_id "L1FLnI_11q12.3k"
chr11	63428291	63428293	cg10656811	chr11	63426948	63435803	gene_id "L1FLnI_11q12.3r"	transcript_id "L1FLnI_11q12.3r"
chr11	63485832	63485834	cg21828341	chr11	63478570	63487316	gene_id "L1FLnI_11q12.3t"	transcript_id "L1FLnI_11q12.3t"
chr11	63479260	63479262	cg25160769	chr11	63478570	63487316	gene_id "L1FLnI_11q12.3t"	transcript_id "L1FLnI_11q12.3t"
chr11	63487026	63487028	cg26986573	chr11	63478570	63487316	gene_id "L1FLnI_11q12.3t"	transcript_id "L1FLnI_11q12.3t"
chr11	73059396	73059398	cg05394149	chr11	73057512	73067991	gene_id "L1FLnI_11q13.4d"	transcript_id "L1FLnI_11q13.4d"
chr11	73059812	73059814	cg17467108	chr11	73057512	73067991	gene_id "L1FLnI_11q13.4d"	transcript_id "L1FLnI_11q13.4d"
chr11	75690374	75690376	cg00289431	chr11	75681658	75692138	gene_id "L1FLnI_11q13.5a"	transcript_id "L1FLnI_11q13.5a"
chr11	75978875	75978877	cg03862120	chr11	75974167	75983518	gene_id "L1FLnI_11q13.5c"	transcript_id "L1FLnI_11q13.5c"
chr11	75983464	75983466	cg07524333	chr11	75974167	75983518	gene_id "L1FLnI_11q13.5c"	transcript_id "L1FLnI_11q13.5c"
chr11	75982588	75982590	cg08365991	chr11	75974167	75983518	gene_id "L1FLnI_11q13.5c"	transcript_id "L1FLnI_11q13.5c"
chr11	75982939	75982941	cg12884351	chr11	75974167	75983518	gene_id "L1FLnI_11q13.5c"	transcript_id "L1FLnI_11q13.5c"
chr11	75982935	75982937	cg16611373	chr11	75974167	75983518	gene_id "L1FLnI_11q13.5c"	transcript_id "L1FLnI_11q13.5c"
chr11	76950054	76950056	cg00135430	chr11	76941075	76950679	gene_id "L1FLnI_11q13.5d"	transcript_id "L1FLnI_11q13.5d"
chr11	76950054	76950056	cg00135430	chr11	76941424	76950679	gene_id "L1FLnI_11q13.5e"	transcript_id "L1FLnI_11q13.5e"
chr11	76961017	76961019	cg10314270	chr11	76960335	76970455	gene_id "L1FLnI_11q13.5f"	transcript_id "L1FLnI_11q13.5f"
chr11	76963810	76963812	cg12245921	chr11	76960335	76970455	gene_id "L1FLnI_11q13.5f"	transcript_id "L1FLnI_11q13.5f"
chr11	77223982	77223984	cg17771850	chr11	77217895	77227831	gene_id "L1FLnI_11q13.5g"	transcript_id "L1FLnI_11q13.5g"
chr11	78597065	78597067	cg19574188	chr11	78596938	78607127	gene_id "L1FLnI_11q14.1a"	transcript_id "L1FLnI_11q14.1a"
chr11	81986736	81986738	cg25405719	chr11	81978374	81987033	gene_id "L1FLnI_11q14.1m"	transcript_id "L1FLnI_11q14.1m"
chr11	82960252	82960254	cg21222185	chr11	82949871	82960349	gene_id "L1FLnI_11q14.1r"	transcript_id "L1FLnI_11q14.1r"
chr11	83522114	83522116	cg03902417	chr11	83512025	83522164	gene_id "L1FLnI_11q14.1t"	transcript_id "L1FLnI_11q14.1t"
chr11	83520822	83520824	cg15698349	chr11	83512025	83522164	gene_id "L1FLnI_11q14.1t"	transcript_id "L1FLnI_11q14.1t"
chr11	83522114	83522116	cg03902417	chr11	83512037	83522164	gene_id "L1FLnI_11q14.1u"	transcript_id "L1FLnI_11q14.1u"
chr11	83520822	83520824	cg15698349	chr11	83512037	83522164	gene_id "L1FLnI_11q14.1u"	transcript_id "L1FLnI_11q14.1u"
chr11	83584302	83584304	cg10384138	chr11	83584150	83594156	gene_id "L1FLnI_11q14.1v"	transcript_id "L1FLnI_11q14.1v"
chr11	83881619	83881621	cg00138624	chr11	83880457	83890623	gene_id "L1FLnI_11q14.1w"	transcript_id "L1FLnI_11q14.1w"
chr11	85169803	85169805	cg05174766	chr11	85167623	85178192	gene_id "L1FLnI_11q14.1z"	transcript_id "L1FLnI_11q14.1z"
chr11	85170709	85170711	cg25415985	chr11	85167623	85178192	gene_id "L1FLnI_11q14.1z"	transcript_id "L1FLnI_11q14.1z"
chr11	86313044	86313046	cg16364717	chr11	86308061	86316573	gene_id "L1FLnI_11q14.2a"	transcript_id "L1FLnI_11q14.2a"
chr11	86313924	86313926	cg23450586	chr11	86308061	86316573	gene_id "L1FLnI_11q14.2a"	transcript_id "L1FLnI_11q14.2a"
chr11	86313044	86313046	cg16364717	chr11	86308073	86316573	gene_id "L1FLnI_11q14.2b"	transcript_id "L1FLnI_11q14.2b"
chr11	86313924	86313926	cg23450586	chr11	86308073	86316573	gene_id "L1FLnI_11q14.2b"	transcript_id "L1FLnI_11q14.2b"
chr11	86524308	86524310	cg25779355	chr11	86522384	86532485	gene_id "L1FLnI_11q14.2c"	transcript_id "L1FLnI_11q14.2c"
chr11	86597727	86597729	cg10025652	chr11	86594461	86604608	gene_id "L1FLnI_11q14.2e"	transcript_id "L1FLnI_11q14.2e"
chr11	86597617	86597619	cg13046704	chr11	86594461	86604608	gene_id "L1FLnI_11q14.2e"	transcript_id "L1FLnI_11q14.2e"
chr11	87046716	87046718	cg15905657	chr11	87043806	87053692	gene_id "L1FLnI_11q14.2i"	transcript_id "L1FLnI_11q14.2i"
chr11	87173298	87173300	cg26151662	chr11	87165613	87174494	gene_id "L1FLnI_11q14.2j"	transcript_id "L1FLnI_11q14.2j"
chr11	88200427	88200429	cg00167102	chr11	88192238	88201766	gene_id "L1FLnI_11q14.2u"	transcript_id "L1FLnI_11q14.2u"
chr11	88232096	88232098	cg14118616	chr11	88224146	88235220	gene_id "L1FLnI_11q14.2w"	transcript_id "L1FLnI_11q14.2w"
chr11	88232289	88232291	cg26671083	chr11	88224146	88235220	gene_id "L1FLnI_11q14.2w"	transcript_id "L1FLnI_11q14.2w"
chr11	88232096	88232098	cg14118616	chr11	88224535	88235220	gene_id "L1FLnI_11q14.2x"	transcript_id "L1FLnI_11q14.2x"
chr11	88232289	88232291	cg26671083	chr11	88224535	88235220	gene_id "L1FLnI_11q14.2x"	transcript_id "L1FLnI_11q14.2x"
chr11	92027171	92027173	cg18275339	chr11	92023390	92033624	gene_id "L1FLnI_11q14.3ba"	transcript_id "L1FLnI_11q14.3ba"
chr11	92069609	92069611	cg08694458	chr11	92069036	92079181	gene_id "L1FLnI_11q14.3ca"	transcript_id "L1FLnI_11q14.3ca"
chr11	92069609	92069611	cg08694458	chr11	92069036	92079171	gene_id "L1FLnI_11q14.3da"	transcript_id "L1FLnI_11q14.3da"
chr11	92169685	92169687	cg13105167	chr11	92165901	92176077	gene_id "L1FLnI_11q14.3ea"	transcript_id "L1FLnI_11q14.3ea"
chr11	89424334	89424336	cg23721711	chr11	89422749	89432859	gene_id "L1FLnI_11q14.3i"	transcript_id "L1FLnI_11q14.3i"
chr11	89744349	89744351	cg02703695	chr11	89740689	89750714	gene_id "L1FLnI_11q14.3j"	transcript_id "L1FLnI_11q14.3j"
chr11	89744506	89744508	cg10054980	chr11	89740689	89750714	gene_id "L1FLnI_11q14.3j"	transcript_id "L1FLnI_11q14.3j"
chr11	89786312	89786314	cg04552319	chr11	89786282	89796396	gene_id "L1FLnI_11q14.3k"	transcript_id "L1FLnI_11q14.3k"
chr11	89789682	89789684	cg14505434	chr11	89786282	89796396	gene_id "L1FLnI_11q14.3k"	transcript_id "L1FLnI_11q14.3k"
chr11	89787717	89787719	cg26413683	chr11	89786282	89796396	gene_id "L1FLnI_11q14.3k"	transcript_id "L1FLnI_11q14.3k"
chr11	90052478	90052480	cg04400072	chr11	90043283	90053396	gene_id "L1FLnI_11q14.3l"	transcript_id "L1FLnI_11q14.3l"
chr11	90052818	90052820	cg14851317	chr11	90043283	90053396	gene_id "L1FLnI_11q14.3l"	transcript_id "L1FLnI_11q14.3l"
chr11	90051737	90051739	cg21153622	chr11	90043283	90053396	gene_id "L1FLnI_11q14.3l"	transcript_id "L1FLnI_11q14.3l"
chr11	91435916	91435918	cg25110760	chr11	91427100	91437505	gene_id "L1FLnI_11q14.3x"	transcript_id "L1FLnI_11q14.3x"
chr11	94103156	94103158	cg04043068	chr11	94093512	94103660	gene_id "L1FLnI_11q21g"	transcript_id "L1FLnI_11q21g"
chr11	94101225	94101227	cg13007967	chr11	94093512	94103660	gene_id "L1FLnI_11q21g"	transcript_id "L1FLnI_11q21g"
chr11	94103156	94103158	cg04043068	chr11	94093518	94103660	gene_id "L1FLnI_11q21h"	transcript_id "L1FLnI_11q21h"
chr11	94101225	94101227	cg13007967	chr11	94093518	94103660	gene_id "L1FLnI_11q21h"	transcript_id "L1FLnI_11q21h"
chr11	94162558	94162560	cg21618529	chr11	94156231	94166363	gene_id "L1FLnI_11q21i"	transcript_id "L1FLnI_11q21i"
chr11	94166329	94166331	cg22403906	chr11	94156231	94166363	gene_id "L1FLnI_11q21i"	transcript_id "L1FLnI_11q21i"
chr11	94162699	94162701	cg26592560	chr11	94156231	94166363	gene_id "L1FLnI_11q21i"	transcript_id "L1FLnI_11q21i"
chr11	95344984	95344986	cg04046848	chr11	95342677	95353158	gene_id "L1FLnI_11q21o"	transcript_id "L1FLnI_11q21o"
chr11	95632047	95632049	cg24732062	chr11	95625828	95635851	gene_id "L1FLnI_11q21p"	transcript_id "L1FLnI_11q21p"
chr11	95877537	95877539	cg05243517	chr11	95870239	95879762	gene_id "L1FLnI_11q21r"	transcript_id "L1FLnI_11q21r"
chr11	95877207	95877209	cg11505419	chr11	95870239	95879762	gene_id "L1FLnI_11q21r"	transcript_id "L1FLnI_11q21r"
chr11	96411401	96411403	cg17273919	chr11	96405122	96415165	gene_id "L1FLnI_11q21s"	transcript_id "L1FLnI_11q21s"
chr11	96486910	96486912	cg26405829	chr11	96483339	96493612	gene_id "L1FLnI_11q21t"	transcript_id "L1FLnI_11q21t"
chr11	96741681	96741682	ch.11.96117892F	chr11	96732967	96742690	gene_id "L1FLnI_11q21x"	transcript_id "L1FLnI_11q21x"
chr11	96777653	96777655	cg19193943	chr11	96771329	96781320	gene_id "L1FLnI_11q21y"	transcript_id "L1FLnI_11q21y"
chr11	96777519	96777521	cg19979222	chr11	96771329	96781320	gene_id "L1FLnI_11q21y"	transcript_id "L1FLnI_11q21y"
chr11	96794418	96794420	cg09525487	chr11	96787003	96797183	gene_id "L1FLnI_11q21z"	transcript_id "L1FLnI_11q21z"
chr11	96793360	96793361	ch.11.2015773F	chr11	96787003	96797183	gene_id "L1FLnI_11q21z"	transcript_id "L1FLnI_11q21z"
chr11	101687014	101687016	cg14615547	chr11	101677919	101688057	gene_id "L1FLnI_11q22.1la"	transcript_id "L1FLnI_11q22.1la"
chr11	100286043	100286045	cg18528124	chr11	100276170	100287163	gene_id "L1FLnI_11q22.1t"	transcript_id "L1FLnI_11q22.1t"
chr11	100286043	100286045	cg18528124	chr11	100282248	100292261	gene_id "L1FLnI_11q22.1u"	transcript_id "L1FLnI_11q22.1u"
chr11	100286043	100286045	cg18528124	chr11	100282248	100292251	gene_id "L1FLnI_11q22.1v"	transcript_id "L1FLnI_11q22.1v"
chr11	100329003	100329005	cg11367176	chr11	100325491	100335669	gene_id "L1FLnI_11q22.1w"	transcript_id "L1FLnI_11q22.1w"
chr11	100409153	100409155	cg07997387	chr11	100405543	100415569	gene_id "L1FLnI_11q22.1x"	transcript_id "L1FLnI_11q22.1x"
chr11	100409306	100409308	cg27235725	chr11	100405543	100415569	gene_id "L1FLnI_11q22.1x"	transcript_id "L1FLnI_11q22.1x"
chr11	102368732	102368734	cg01627181	chr11	102368668	102378692	gene_id "L1FLnI_11q22.2a"	transcript_id "L1FLnI_11q22.2a"
chr11	102378566	102378568	cg05365231	chr11	102368668	102378692	gene_id "L1FLnI_11q22.2a"	transcript_id "L1FLnI_11q22.2a"
chr11	102374907	102374909	cg13386084	chr11	102368668	102378692	gene_id "L1FLnI_11q22.2a"	transcript_id "L1FLnI_11q22.2a"
chr11	102375430	102375432	cg17283207	chr11	102368668	102378692	gene_id "L1FLnI_11q22.2a"	transcript_id "L1FLnI_11q22.2a"
chr11	102438501	102438503	cg11132393	chr11	102435123	102445201	gene_id "L1FLnI_11q22.2b"	transcript_id "L1FLnI_11q22.2b"
chr11	102438947	102438949	cg17496540	chr11	102435123	102445201	gene_id "L1FLnI_11q22.2b"	transcript_id "L1FLnI_11q22.2b"
chr11	102747136	102747138	cg02190786	chr11	102740939	102750964	gene_id "L1FLnI_11q22.2c"	transcript_id "L1FLnI_11q22.2c"
chr11	108357236	108357238	cg18474718	chr11	108353433	108363467	gene_id "L1FLnI_11q22.3aa"	transcript_id "L1FLnI_11q22.3aa"
chr11	103395844	103395846	cg16603194	chr11	103386001	103396132	gene_id "L1FLnI_11q22.3b"	transcript_id "L1FLnI_11q22.3b"
chr11	103498330	103498331	ch.11.102874269F	chr11	103497915	103507108	gene_id "L1FLnI_11q22.3c"	transcript_id "L1FLnI_11q22.3c"
chr11	103609901	103609903	cg02730303	chr11	103607733	103617951	gene_id "L1FLnI_11q22.3d"	transcript_id "L1FLnI_11q22.3d"
chr11	109004239	109004241	cg03880362	chr11	108996111	109005506	gene_id "L1FLnI_11q22.3ea"	transcript_id "L1FLnI_11q22.3ea"
chr11	105016643	105016645	cg22634105	chr11	105012797	105022823	gene_id "L1FLnI_11q22.3j"	transcript_id "L1FLnI_11q22.3j"
chr11	105016579	105016581	cg24445752	chr11	105012797	105022823	gene_id "L1FLnI_11q22.3j"	transcript_id "L1FLnI_11q22.3j"
chr11	105443667	105443668	ch.11.104819605R	chr11	105439282	105448487	gene_id "L1FLnI_11q22.3k"	transcript_id "L1FLnI_11q22.3k"
chr11	109571650	109571652	cg05987172	chr11	109568334	109577559	gene_id "L1FLnI_11q22.3ka"	transcript_id "L1FLnI_11q22.3ka"
chr11	105878676	105878678	cg07080352	chr11	105872434	105882844	gene_id "L1FLnI_11q22.3m"	transcript_id "L1FLnI_11q22.3m"
chr11	109695908	109695910	cg06653848	chr11	109692145	109703138	gene_id "L1FLnI_11q22.3ma"	transcript_id "L1FLnI_11q22.3ma"
chr11	109696527	109696529	cg09620687	chr11	109692145	109703138	gene_id "L1FLnI_11q22.3ma"	transcript_id "L1FLnI_11q22.3ma"
chr11	109695908	109695910	cg06653848	chr11	109692145	109701345	gene_id "L1FLnI_11q22.3na"	transcript_id "L1FLnI_11q22.3na"
chr11	109696527	109696529	cg09620687	chr11	109692145	109701345	gene_id "L1FLnI_11q22.3na"	transcript_id "L1FLnI_11q22.3na"
chr11	110208848	110208850	cg20797068	chr11	110205488	110215501	gene_id "L1FLnI_11q22.3oa"	transcript_id "L1FLnI_11q22.3oa"
chr11	107102994	107102996	cg21657018	chr11	107101373	107109930	gene_id "L1FLnI_11q22.3r"	transcript_id "L1FLnI_11q22.3r"
chr11	107123214	107123216	cg16196882	chr11	107116995	107125942	gene_id "L1FLnI_11q22.3s"	transcript_id "L1FLnI_11q22.3s"
chr11	107370601	107370603	cg03262869	chr11	107369264	107379280	gene_id "L1FLnI_11q22.3u"	transcript_id "L1FLnI_11q22.3u"
chr11	107372860	107372862	cg10515439	chr11	107369264	107379280	gene_id "L1FLnI_11q22.3u"	transcript_id "L1FLnI_11q22.3u"
chr11	107468891	107468893	cg11420764	chr11	107460041	107470420	gene_id "L1FLnI_11q22.3x"	transcript_id "L1FLnI_11q22.3x"
chr11	107460383	107460385	cg25013443	chr11	107460041	107470420	gene_id "L1FLnI_11q22.3x"	transcript_id "L1FLnI_11q22.3x"
chr11	107468891	107468893	cg11420764	chr11	107460045	107470420	gene_id "L1FLnI_11q22.3y"	transcript_id "L1FLnI_11q22.3y"
chr11	107460383	107460385	cg25013443	chr11	107460045	107470420	gene_id "L1FLnI_11q22.3y"	transcript_id "L1FLnI_11q22.3y"
chr11	108260881	108260883	cg24027342	chr11	108257128	108267143	gene_id "L1FLnI_11q22.3z"	transcript_id "L1FLnI_11q22.3z"
chr11	110757185	110757187	cg04297660	chr11	110748399	110757269	gene_id "L1FLnI_11q23.1a"	transcript_id "L1FLnI_11q23.1a"
chr11	112004335	112004337	cg01600124	chr11	112002436	112012465	gene_id "L1FLnI_11q23.1b"	transcript_id "L1FLnI_11q23.1b"
chr11	112006296	112006298	cg25024980	chr11	112002436	112012465	gene_id "L1FLnI_11q23.1b"	transcript_id "L1FLnI_11q23.1b"
chr11	112332226	112332228	cg10488006	chr11	112326054	112334651	gene_id "L1FLnI_11q23.1c"	transcript_id "L1FLnI_11q23.1c"
chr11	112684288	112684290	cg11359737	chr11	112678057	112688069	gene_id "L1FLnI_11q23.1d"	transcript_id "L1FLnI_11q23.1d"
chr11	112684288	112684290	cg11359737	chr11	112678073	112688069	gene_id "L1FLnI_11q23.1e"	transcript_id "L1FLnI_11q23.1e"
chr11	114530440	114530442	cg14477831	chr11	114529803	114539946	gene_id "L1FLnI_11q23.2g"	transcript_id "L1FLnI_11q23.2g"
chr11	114530856	114530858	cg16821528	chr11	114529803	114539946	gene_id "L1FLnI_11q23.2g"	transcript_id "L1FLnI_11q23.2g"
chr11	114623037	114623039	cg03010889	chr11	114622165	114632183	gene_id "L1FLnI_11q23.3a"	transcript_id "L1FLnI_11q23.3a"
chr11	114625823	114625825	cg13715827	chr11	114622165	114632183	gene_id "L1FLnI_11q23.3a"	transcript_id "L1FLnI_11q23.3a"
chr11	114623103	114623105	cg14388724	chr11	114622165	114632183	gene_id "L1FLnI_11q23.3a"	transcript_id "L1FLnI_11q23.3a"
chr11	114622987	114622989	cg20057398	chr11	114622165	114632183	gene_id "L1FLnI_11q23.3a"	transcript_id "L1FLnI_11q23.3a"
chr11	115964338	115964340	cg01355266	chr11	115963435	115973616	gene_id "L1FLnI_11q23.3e"	transcript_id "L1FLnI_11q23.3e"
chr11	115966027	115966029	cg19400821	chr11	115963435	115973616	gene_id "L1FLnI_11q23.3e"	transcript_id "L1FLnI_11q23.3e"
chr11	116569768	116569770	cg20021436	chr11	116567329	116576773	gene_id "L1FLnI_11q23.3h"	transcript_id "L1FLnI_11q23.3h"
chr11	116569768	116569770	cg20021436	chr11	116567329	116576772	gene_id "L1FLnI_11q23.3i"	transcript_id "L1FLnI_11q23.3i"
chr11	119471844	119471846	cg01976434	chr11	119462448	119472467	gene_id "L1FLnI_11q23.3k"	transcript_id "L1FLnI_11q23.3k"
chr11	119470538	119470540	cg04818594	chr11	119462448	119472467	gene_id "L1FLnI_11q23.3k"	transcript_id "L1FLnI_11q23.3k"
chr11	119470152	119470154	cg11760858	chr11	119462448	119472467	gene_id "L1FLnI_11q23.3k"	transcript_id "L1FLnI_11q23.3k"
chr11	119471537	119471539	cg18096882	chr11	119462448	119472467	gene_id "L1FLnI_11q23.3k"	transcript_id "L1FLnI_11q23.3k"
chr11	121283337	121283339	cg23826541	chr11	121274518	121283478	gene_id "L1FLnI_11q23.3n"	transcript_id "L1FLnI_11q23.3n"
chr11	124962186	124962188	cg26605614	chr11	124962150	124972293	gene_id "L1FLnI_11q24.2a"	transcript_id "L1FLnI_11q24.2a"
chr11	125703849	125703851	cg11147888	chr11	125701769	125711631	gene_id "L1FLnI_11q24.2c"	transcript_id "L1FLnI_11q24.2c"
chr11	125703849	125703851	cg11147888	chr11	125701769	125711634	gene_id "L1FLnI_11q24.2d"	transcript_id "L1FLnI_11q24.2d"
chr11	127363446	127363448	cg13717555	chr11	127359663	127369688	gene_id "L1FLnI_11q24.2l"	transcript_id "L1FLnI_11q24.2l"
chr11	127363466	127363468	cg16790676	chr11	127359663	127369688	gene_id "L1FLnI_11q24.2l"	transcript_id "L1FLnI_11q24.2l"
chr11	127363446	127363448	cg13717555	chr11	127359663	127369719	gene_id "L1FLnI_11q24.2m"	transcript_id "L1FLnI_11q24.2m"
chr11	127363466	127363468	cg16790676	chr11	127359663	127369719	gene_id "L1FLnI_11q24.2m"	transcript_id "L1FLnI_11q24.2m"
chr11	128643689	128643691	cg02209038	chr11	128633081	128643947	gene_id "L1FLnI_11q24.3e"	transcript_id "L1FLnI_11q24.3e"
chr11	128634834	128634836	cg14104765	chr11	128633081	128643947	gene_id "L1FLnI_11q24.3e"	transcript_id "L1FLnI_11q24.3e"
chr11	128643909	128643911	cg23539560	chr11	128633081	128643947	gene_id "L1FLnI_11q24.3e"	transcript_id "L1FLnI_11q24.3e"
chr11	129004122	129004124	cg11226009	chr11	129002597	129011817	gene_id "L1FLnI_11q24.3f"	transcript_id "L1FLnI_11q24.3f"
chr11	129077512	129077514	cg20333536	chr11	129075294	129084223	gene_id "L1FLnI_11q24.3g"	transcript_id "L1FLnI_11q24.3g"
chr11	129144885	129144887	cg13728449	chr11	129144587	129155384	gene_id "L1FLnI_11q24.3h"	transcript_id "L1FLnI_11q24.3h"
chr11	129148602	129148604	cg25309998	chr11	129144587	129155384	gene_id "L1FLnI_11q24.3h"	transcript_id "L1FLnI_11q24.3h"
chr11	129174182	129174184	cg09612912	chr11	129170433	129180456	gene_id "L1FLnI_11q24.3j"	transcript_id "L1FLnI_11q24.3j"
chr11	129174268	129174270	cg22001073	chr11	129170433	129180456	gene_id "L1FLnI_11q24.3j"	transcript_id "L1FLnI_11q24.3j"
chr11	132318648	132318650	cg12139902	chr11	132316662	132326683	gene_id "L1FLnI_11q25f"	transcript_id "L1FLnI_11q25f"
chr11	132576758	132576760	cg23206482	chr11	132570940	132580289	gene_id "L1FLnI_11q25j"	transcript_id "L1FLnI_11q25j"
chr11	133854796	133854798	cg00497234	chr11	133847904	133856491	gene_id "L1FLnI_11q25m"	transcript_id "L1FLnI_11q25m"
chr11	133887990	133887992	cg01419225	chr11	133878606	133889206	gene_id "L1FLnI_11q25n"	transcript_id "L1FLnI_11q25n"
chr11	133887990	133887992	cg01419225	chr11	133878622	133889206	gene_id "L1FLnI_11q25o"	transcript_id "L1FLnI_11q25o"
chr11	134100690	134100692	cg12627712	chr11	134098698	134107983	gene_id "L1FLnI_11q25p"	transcript_id "L1FLnI_11q25p"
chr12	33848383	33848385	cg15603614	chr12	33844634	33854651	gene_id "L1FLnI_12p11.1j"	transcript_id "L1FLnI_12p11.1j"
chr12	33923508	33923510	cg07778935	chr12	33914460	33924559	gene_id "L1FLnI_12p11.1k"	transcript_id "L1FLnI_12p11.1k"
chr12	33924382	33924384	cg16568612	chr12	33914460	33924559	gene_id "L1FLnI_12p11.1k"	transcript_id "L1FLnI_12p11.1k"
chr12	33923698	33923700	cg18679830	chr12	33914460	33924559	gene_id "L1FLnI_12p11.1k"	transcript_id "L1FLnI_12p11.1k"
chr12	33923641	33923643	cg21483818	chr12	33914460	33924559	gene_id "L1FLnI_12p11.1k"	transcript_id "L1FLnI_12p11.1k"
chr12	33924016	33924018	cg22592525	chr12	33914460	33924559	gene_id "L1FLnI_12p11.1k"	transcript_id "L1FLnI_12p11.1k"
chr12	34190500	34190502	cg06892579	chr12	34181652	34190554	gene_id "L1FLnI_12p11.1o"	transcript_id "L1FLnI_12p11.1o"
chr12	34186501	34186503	cg26411314	chr12	34181652	34190554	gene_id "L1FLnI_12p11.1o"	transcript_id "L1FLnI_12p11.1o"
chr12	31163413	31163415	cg10839128	chr12	31159576	31169594	gene_id "L1FLnI_12p11.21c"	transcript_id "L1FLnI_12p11.21c"
chr12	31558171	31558173	cg00892941	chr12	31549568	31559705	gene_id "L1FLnI_12p11.21d"	transcript_id "L1FLnI_12p11.21d"
chr12	28678192	28678194	cg20395596	chr12	28672514	28681075	gene_id "L1FLnI_12p11.22e"	transcript_id "L1FLnI_12p11.22e"
chr12	28759411	28759413	cg27198040	chr12	28757620	28766554	gene_id "L1FLnI_12p11.22f"	transcript_id "L1FLnI_12p11.22f"
chr12	29321874	29321876	cg02528581	chr12	29319563	29329407	gene_id "L1FLnI_12p11.22h"	transcript_id "L1FLnI_12p11.22h"
chr12	29320900	29320902	cg12954927	chr12	29319563	29329407	gene_id "L1FLnI_12p11.22h"	transcript_id "L1FLnI_12p11.22h"
chr12	29415273	29415275	cg04074153	chr12	29405812	29415972	gene_id "L1FLnI_12p11.22i"	transcript_id "L1FLnI_12p11.22i"
chr12	29810010	29810012	cg12525774	chr12	29806228	29816250	gene_id "L1FLnI_12p11.22j"	transcript_id "L1FLnI_12p11.22j"
chr12	30306615	30306617	cg02695727	chr12	30306432	30315063	gene_id "L1FLnI_12p11.22m"	transcript_id "L1FLnI_12p11.22m"
chr12	30306623	30306625	cg11943259	chr12	30306432	30315063	gene_id "L1FLnI_12p11.22m"	transcript_id "L1FLnI_12p11.22m"
chr12	30306823	30306825	cg17255245	chr12	30306432	30315063	gene_id "L1FLnI_12p11.22m"	transcript_id "L1FLnI_12p11.22m"
chr12	26319594	26319596	cg00048149	chr12	26309854	26320262	gene_id "L1FLnI_12p11.23a"	transcript_id "L1FLnI_12p11.23a"
chr12	26319772	26319774	cg06511653	chr12	26309854	26320262	gene_id "L1FLnI_12p11.23a"	transcript_id "L1FLnI_12p11.23a"
chr12	26318825	26318827	cg06873345	chr12	26309854	26320262	gene_id "L1FLnI_12p11.23a"	transcript_id "L1FLnI_12p11.23a"
chr12	26317739	26317741	cg07402742	chr12	26309854	26320262	gene_id "L1FLnI_12p11.23a"	transcript_id "L1FLnI_12p11.23a"
chr12	26317763	26317765	cg12637840	chr12	26309854	26320262	gene_id "L1FLnI_12p11.23a"	transcript_id "L1FLnI_12p11.23a"
chr12	26317504	26317506	cg18771165	chr12	26309854	26320262	gene_id "L1FLnI_12p11.23a"	transcript_id "L1FLnI_12p11.23a"
chr12	26318799	26318801	cg21698914	chr12	26309854	26320262	gene_id "L1FLnI_12p11.23a"	transcript_id "L1FLnI_12p11.23a"
chr12	26318886	26318888	cg26118756	chr12	26309854	26320262	gene_id "L1FLnI_12p11.23a"	transcript_id "L1FLnI_12p11.23a"
chr12	26667636	26667638	cg12651154	chr12	26666059	26676209	gene_id "L1FLnI_12p11.23b"	transcript_id "L1FLnI_12p11.23b"
chr12	26669629	26669631	cg14757759	chr12	26666059	26676209	gene_id "L1FLnI_12p11.23b"	transcript_id "L1FLnI_12p11.23b"
chr12	27121017	27121019	cg02368737	chr12	27113734	27123939	gene_id "L1FLnI_12p11.23c"	transcript_id "L1FLnI_12p11.23c"
chr12	27123276	27123278	cg12084073	chr12	27113734	27123939	gene_id "L1FLnI_12p11.23c"	transcript_id "L1FLnI_12p11.23c"
chr12	27401171	27401173	cg06143837	chr12	27401119	27411253	gene_id "L1FLnI_12p11.23e"	transcript_id "L1FLnI_12p11.23e"
chr12	21134440	21134442	cg14997702	chr12	21131336	21141485	gene_id "L1FLnI_12p12.1a"	transcript_id "L1FLnI_12p12.1a"
chr12	25630924	25630926	cg15808309	chr12	25626797	25635458	gene_id "L1FLnI_12p12.1ba"	transcript_id "L1FLnI_12p12.1ba"
chr12	21394957	21394959	cg14191244	chr12	21391511	21401539	gene_id "L1FLnI_12p12.1d"	transcript_id "L1FLnI_12p12.1d"
chr12	21395293	21395295	cg20529334	chr12	21391511	21401539	gene_id "L1FLnI_12p12.1d"	transcript_id "L1FLnI_12p12.1d"
chr12	21419490	21419492	cg05987389	chr12	21415717	21425734	gene_id "L1FLnI_12p12.1e"	transcript_id "L1FLnI_12p12.1e"
chr12	21418152	21418154	cg08455856	chr12	21415717	21425734	gene_id "L1FLnI_12p12.1e"	transcript_id "L1FLnI_12p12.1e"
chr12	21419376	21419378	cg09860935	chr12	21415717	21425734	gene_id "L1FLnI_12p12.1e"	transcript_id "L1FLnI_12p12.1e"
chr12	21963029	21963031	cg14863940	chr12	21958709	21968854	gene_id "L1FLnI_12p12.1j"	transcript_id "L1FLnI_12p12.1j"
chr12	22100971	22100973	cg13560693	chr12	22095061	22103760	gene_id "L1FLnI_12p12.1k"	transcript_id "L1FLnI_12p12.1k"
chr12	22338598	22338600	cg19783150	chr12	22338309	22347399	gene_id "L1FLnI_12p12.1o"	transcript_id "L1FLnI_12p12.1o"
chr12	22398316	22398318	cg24307649	chr12	22396603	22406677	gene_id "L1FLnI_12p12.1q"	transcript_id "L1FLnI_12p12.1q"
chr12	22437850	22437852	cg15559534	chr12	22433084	22443171	gene_id "L1FLnI_12p12.1r"	transcript_id "L1FLnI_12p12.1r"
chr12	22437264	22437266	cg20054420	chr12	22433084	22443171	gene_id "L1FLnI_12p12.1r"	transcript_id "L1FLnI_12p12.1r"
chr12	22437178	22437180	cg24407260	chr12	22433084	22443171	gene_id "L1FLnI_12p12.1r"	transcript_id "L1FLnI_12p12.1r"
chr12	22437082	22437084	cg25601967	chr12	22433084	22443171	gene_id "L1FLnI_12p12.1r"	transcript_id "L1FLnI_12p12.1r"
chr12	22437850	22437852	cg15559534	chr12	22433084	22443599	gene_id "L1FLnI_12p12.1s"	transcript_id "L1FLnI_12p12.1s"
chr12	22437264	22437266	cg20054420	chr12	22433084	22443599	gene_id "L1FLnI_12p12.1s"	transcript_id "L1FLnI_12p12.1s"
chr12	22437178	22437180	cg24407260	chr12	22433084	22443599	gene_id "L1FLnI_12p12.1s"	transcript_id "L1FLnI_12p12.1s"
chr12	22437082	22437084	cg25601967	chr12	22433084	22443599	gene_id "L1FLnI_12p12.1s"	transcript_id "L1FLnI_12p12.1s"
chr12	22443584	22443586	cg26822269	chr12	22433084	22443599	gene_id "L1FLnI_12p12.1s"	transcript_id "L1FLnI_12p12.1s"
chr12	23076351	23076353	cg19265948	chr12	23070138	23080152	gene_id "L1FLnI_12p12.1t"	transcript_id "L1FLnI_12p12.1t"
chr12	20769328	20769330	cg20402628	chr12	20765562	20775603	gene_id "L1FLnI_12p12.2f"	transcript_id "L1FLnI_12p12.2f"
chr12	20950405	20950407	cg04122494	chr12	20948387	20957742	gene_id "L1FLnI_12p12.2g"	transcript_id "L1FLnI_12p12.2g"
chr12	21073566	21073568	cg09499282	chr12	21067549	21077594	gene_id "L1FLnI_12p12.2i"	transcript_id "L1FLnI_12p12.2i"
chr12	18896250	18896252	cg03415216	chr12	18889762	18900172	gene_id "L1FLnI_12p12.3aa"	transcript_id "L1FLnI_12p12.3aa"
chr12	18965392	18965394	cg02047977	chr12	18958290	18969153	gene_id "L1FLnI_12p12.3ba"	transcript_id "L1FLnI_12p12.3ba"
chr12	19683417	19683419	cg21450381	chr12	19676367	19685701	gene_id "L1FLnI_12p12.3ca"	transcript_id "L1FLnI_12p12.3ca"
chr12	19736591	19736593	cg27409073	chr12	19728191	19738344	gene_id "L1FLnI_12p12.3ea"	transcript_id "L1FLnI_12p12.3ea"
chr12	19736591	19736593	cg27409073	chr12	19728204	19738344	gene_id "L1FLnI_12p12.3fa"	transcript_id "L1FLnI_12p12.3fa"
chr12	16386097	16386099	cg16419418	chr12	16376647	16386792	gene_id "L1FLnI_12p12.3g"	transcript_id "L1FLnI_12p12.3g"
chr12	19783542	19783544	cg00697301	chr12	19775728	19784267	gene_id "L1FLnI_12p12.3ga"	transcript_id "L1FLnI_12p12.3ga"
chr12	19778911	19778913	cg05840063	chr12	19775728	19784267	gene_id "L1FLnI_12p12.3ga"	transcript_id "L1FLnI_12p12.3ga"
chr12	19783676	19783678	cg07238058	chr12	19775728	19784267	gene_id "L1FLnI_12p12.3ga"	transcript_id "L1FLnI_12p12.3ga"
chr12	19783728	19783730	cg16436164	chr12	19775728	19784267	gene_id "L1FLnI_12p12.3ga"	transcript_id "L1FLnI_12p12.3ga"
chr12	19779888	19779890	cg18456512	chr12	19775728	19784267	gene_id "L1FLnI_12p12.3ga"	transcript_id "L1FLnI_12p12.3ga"
chr12	19779617	19779619	cg22121342	chr12	19775728	19784267	gene_id "L1FLnI_12p12.3ga"	transcript_id "L1FLnI_12p12.3ga"
chr12	17774075	17774077	cg13876071	chr12	17767862	17777889	gene_id "L1FLnI_12p12.3r"	transcript_id "L1FLnI_12p12.3r"
chr12	18582540	18582542	cg18802268	chr12	18580821	18589700	gene_id "L1FLnI_12p12.3v"	transcript_id "L1FLnI_12p12.3v"
chr12	18581434	18581436	cg21667531	chr12	18580821	18589700	gene_id "L1FLnI_12p12.3v"	transcript_id "L1FLnI_12p12.3v"
chr12	11311741	11311743	cg16994872	chr12	11311341	11320874	gene_id "L1FLnI_12p13.2i"	transcript_id "L1FLnI_12p13.2i"
chr12	11311672	11311674	cg20522598	chr12	11311341	11320874	gene_id "L1FLnI_12p13.2i"	transcript_id "L1FLnI_12p13.2i"
chr12	11906718	11906720	cg20398005	chr12	11905651	11915816	gene_id "L1FLnI_12p13.2m"	transcript_id "L1FLnI_12p13.2m"
chr12	7379816	7379818	cg11173306	chr12	7378810	7387909	gene_id "L1FLnI_12p13.31b"	transcript_id "L1FLnI_12p13.31b"
chr12	7379418	7379420	cg12769172	chr12	7378810	7387909	gene_id "L1FLnI_12p13.31b"	transcript_id "L1FLnI_12p13.31b"
chr12	7473327	7473329	cg00297004	chr12	7468108	7478267	gene_id "L1FLnI_12p13.31c"	transcript_id "L1FLnI_12p13.31c"
chr12	7471960	7471962	cg07432632	chr12	7468108	7478267	gene_id "L1FLnI_12p13.31c"	transcript_id "L1FLnI_12p13.31c"
chr12	7471720	7471722	cg17023951	chr12	7468108	7478267	gene_id "L1FLnI_12p13.31c"	transcript_id "L1FLnI_12p13.31c"
chr12	8157018	8157020	cg06005133	chr12	8148453	8157111	gene_id "L1FLnI_12p13.31h"	transcript_id "L1FLnI_12p13.31h"
chr12	8527787	8527789	cg16376484	chr12	8522257	8531603	gene_id "L1FLnI_12p13.31j"	transcript_id "L1FLnI_12p13.31j"
chr12	8527815	8527817	cg21125095	chr12	8522257	8531603	gene_id "L1FLnI_12p13.31j"	transcript_id "L1FLnI_12p13.31j"
chr12	9170167	9170169	cg09244983	chr12	9166510	9176975	gene_id "L1FLnI_12p13.31k"	transcript_id "L1FLnI_12p13.31k"
chr12	9167891	9167893	cg14255028	chr12	9166510	9176975	gene_id "L1FLnI_12p13.31k"	transcript_id "L1FLnI_12p13.31k"
chr12	9170559	9170561	cg17182464	chr12	9166510	9176975	gene_id "L1FLnI_12p13.31k"	transcript_id "L1FLnI_12p13.31k"
chr12	9168265	9168267	cg19259335	chr12	9166510	9176975	gene_id "L1FLnI_12p13.31k"	transcript_id "L1FLnI_12p13.31k"
chr12	9171049	9171051	cg20689224	chr12	9166510	9176975	gene_id "L1FLnI_12p13.31k"	transcript_id "L1FLnI_12p13.31k"
chr12	9167350	9167352	cg24850472	chr12	9166510	9176975	gene_id "L1FLnI_12p13.31k"	transcript_id "L1FLnI_12p13.31k"
chr12	9609152	9609154	cg00986015	chr12	9606855	9615606	gene_id "L1FLnI_12p13.31n"	transcript_id "L1FLnI_12p13.31n"
chr12	9607729	9607731	cg09668716	chr12	9606855	9615606	gene_id "L1FLnI_12p13.31n"	transcript_id "L1FLnI_12p13.31n"
chr12	9615552	9615554	cg13211657	chr12	9606855	9615606	gene_id "L1FLnI_12p13.31n"	transcript_id "L1FLnI_12p13.31n"
chr12	9607056	9607058	cg13995453	chr12	9606855	9615606	gene_id "L1FLnI_12p13.31n"	transcript_id "L1FLnI_12p13.31n"
chr12	9634927	9634929	cg21844870	chr12	9626800	9636886	gene_id "L1FLnI_12p13.31o"	transcript_id "L1FLnI_12p13.31o"
chr12	9844726	9844728	cg21375452	chr12	9844676	9853542	gene_id "L1FLnI_12p13.31p"	transcript_id "L1FLnI_12p13.31p"
chr12	4507278	4507280	cg21411014	chr12	4505397	4515401	gene_id "L1FLnI_12p13.32f"	transcript_id "L1FLnI_12p13.32f"
chr12	4668464	4668466	cg03526582	chr12	4668448	4678793	gene_id "L1FLnI_12p13.32g"	transcript_id "L1FLnI_12p13.32g"
chr12	4672529	4672531	cg06098639	chr12	4668448	4678793	gene_id "L1FLnI_12p13.32g"	transcript_id "L1FLnI_12p13.32g"
chr12	4668450	4668452	cg22090098	chr12	4668448	4678793	gene_id "L1FLnI_12p13.32g"	transcript_id "L1FLnI_12p13.32g"
chr12	2138036	2138038	cg05214808	chr12	2129805	2139821	gene_id "L1FLnI_12p13.33d"	transcript_id "L1FLnI_12p13.33d"
chr12	2138617	2138619	cg25720625	chr12	2129805	2139821	gene_id "L1FLnI_12p13.33d"	transcript_id "L1FLnI_12p13.33d"
chr12	41672645	41672647	cg21053644	chr12	41665806	41675830	gene_id "L1FLnI_12q12aa"	transcript_id "L1FLnI_12q12aa"
chr12	44948861	44948863	cg17339243	chr12	44947460	44957488	gene_id "L1FLnI_12q12ab"	transcript_id "L1FLnI_12q12ab"
chr12	41672645	41672647	cg21053644	chr12	41668954	41678969	gene_id "L1FLnI_12q12ba"	transcript_id "L1FLnI_12q12ba"
chr12	45130992	45130994	cg26687638	chr12	45128760	45137851	gene_id "L1FLnI_12q12bb"	transcript_id "L1FLnI_12q12bb"
chr12	38089301	38089303	cg17012346	chr12	38087837	38097973	gene_id "L1FLnI_12q12c"	transcript_id "L1FLnI_12q12c"
chr12	41672645	41672647	cg21053644	chr12	41668954	41678967	gene_id "L1FLnI_12q12ca"	transcript_id "L1FLnI_12q12ca"
chr12	45369403	45369405	cg09223486	chr12	45367348	45377365	gene_id "L1FLnI_12q12cb"	transcript_id "L1FLnI_12q12cb"
chr12	41979062	41979064	cg04964733	chr12	41972669	41982837	gene_id "L1FLnI_12q12ea"	transcript_id "L1FLnI_12q12ea"
chr12	41980813	41980815	cg17758992	chr12	41972669	41982837	gene_id "L1FLnI_12q12ea"	transcript_id "L1FLnI_12q12ea"
chr12	41982254	41982256	cg23679920	chr12	41972669	41982837	gene_id "L1FLnI_12q12ea"	transcript_id "L1FLnI_12q12ea"
chr12	42255382	42255384	cg15725114	chr12	42248412	42258074	gene_id "L1FLnI_12q12ja"	transcript_id "L1FLnI_12q12ja"
chr12	42255247	42255249	cg25475436	chr12	42248412	42258074	gene_id "L1FLnI_12q12ja"	transcript_id "L1FLnI_12q12ja"
chr12	39206653	39206655	cg22875510	chr12	39204252	39214392	gene_id "L1FLnI_12q12k"	transcript_id "L1FLnI_12q12k"
chr12	42661608	42661610	cg04015057	chr12	42653114	42663018	gene_id "L1FLnI_12q12ka"	transcript_id "L1FLnI_12q12ka"
chr12	39571533	39571535	cg13432163	chr12	39563127	39573276	gene_id "L1FLnI_12q12m"	transcript_id "L1FLnI_12q12m"
chr12	39699284	39699286	cg03826683	chr12	39695636	39705585	gene_id "L1FLnI_12q12p"	transcript_id "L1FLnI_12q12p"
chr12	43224379	43224381	cg02932843	chr12	43224228	43234250	gene_id "L1FLnI_12q12pa"	transcript_id "L1FLnI_12q12pa"
chr12	43471256	43471258	cg07005246	chr12	43467475	43477508	gene_id "L1FLnI_12q12qa"	transcript_id "L1FLnI_12q12qa"
chr12	39978593	39978595	cg21803141	chr12	39974818	39984839	gene_id "L1FLnI_12q12u"	transcript_id "L1FLnI_12q12u"
chr12	44117446	44117448	cg00494425	chr12	44107692	44117734	gene_id "L1FLnI_12q12ua"	transcript_id "L1FLnI_12q12ua"
chr12	44117446	44117448	cg00494425	chr12	44107709	44117734	gene_id "L1FLnI_12q12va"	transcript_id "L1FLnI_12q12va"
chr12	41087381	41087383	cg13597865	chr12	41080960	41090971	gene_id "L1FLnI_12q12x"	transcript_id "L1FLnI_12q12x"
chr12	41087285	41087287	cg19950846	chr12	41080960	41090971	gene_id "L1FLnI_12q12x"	transcript_id "L1FLnI_12q12x"
chr12	41087381	41087383	cg13597865	chr12	41080970	41090971	gene_id "L1FLnI_12q12y"	transcript_id "L1FLnI_12q12y"
chr12	41087285	41087287	cg19950846	chr12	41080970	41090971	gene_id "L1FLnI_12q12y"	transcript_id "L1FLnI_12q12y"
chr12	41643147	41643149	cg24808545	chr12	41636917	41646940	gene_id "L1FLnI_12q12z"	transcript_id "L1FLnI_12q12z"
chr12	44931442	44931444	cg00829594	chr12	44928207	44938351	gene_id "L1FLnI_12q12za"	transcript_id "L1FLnI_12q12za"
chr12	44931399	44931401	cg22243216	chr12	44928207	44938351	gene_id "L1FLnI_12q12za"	transcript_id "L1FLnI_12q12za"
chr12	46198214	46198216	cg12756996	chr12	46189450	46199586	gene_id "L1FLnI_12q13.11a"	transcript_id "L1FLnI_12q13.11a"
chr12	48410198	48410200	cg16071328	chr12	48402678	48412817	gene_id "L1FLnI_12q13.11ca"	transcript_id "L1FLnI_12q13.11ca"
chr12	48410198	48410200	cg16071328	chr12	48402688	48412817	gene_id "L1FLnI_12q13.11da"	transcript_id "L1FLnI_12q13.11da"
chr12	46517892	46517894	cg00553089	chr12	46509654	46520861	gene_id "L1FLnI_12q13.11e"	transcript_id "L1FLnI_12q13.11e"
chr12	46518913	46518915	cg12918696	chr12	46509654	46520861	gene_id "L1FLnI_12q13.11e"	transcript_id "L1FLnI_12q13.11e"
chr12	46547593	46547595	cg02352391	chr12	46539432	46549554	gene_id "L1FLnI_12q13.11f"	transcript_id "L1FLnI_12q13.11f"
chr12	46547102	46547104	cg27123208	chr12	46539432	46549554	gene_id "L1FLnI_12q13.11f"	transcript_id "L1FLnI_12q13.11f"
chr12	46915360	46915362	cg24473281	chr12	46904027	46915617	gene_id "L1FLnI_12q13.11m"	transcript_id "L1FLnI_12q13.11m"
chr12	46909163	46909165	cg25680791	chr12	46904027	46915617	gene_id "L1FLnI_12q13.11m"	transcript_id "L1FLnI_12q13.11m"
chr12	47636926	47636928	cg18138209	chr12	47632825	47643350	gene_id "L1FLnI_12q13.11w"	transcript_id "L1FLnI_12q13.11w"
chr12	47636926	47636928	cg18138209	chr12	47634609	47643350	gene_id "L1FLnI_12q13.11x"	transcript_id "L1FLnI_12q13.11x"
chr12	48325993	48325995	cg00044501	chr12	48319695	48329675	gene_id "L1FLnI_12q13.11z"	transcript_id "L1FLnI_12q13.11z"
chr12	48328727	48328729	cg00346523	chr12	48319695	48329675	gene_id "L1FLnI_12q13.11z"	transcript_id "L1FLnI_12q13.11z"
chr12	48329364	48329366	cg00601486	chr12	48319695	48329675	gene_id "L1FLnI_12q13.11z"	transcript_id "L1FLnI_12q13.11z"
chr12	48328970	48328972	cg00745543	chr12	48319695	48329675	gene_id "L1FLnI_12q13.11z"	transcript_id "L1FLnI_12q13.11z"
chr12	48325913	48325915	cg01231757	chr12	48319695	48329675	gene_id "L1FLnI_12q13.11z"	transcript_id "L1FLnI_12q13.11z"
chr12	48329206	48329208	cg03200309	chr12	48319695	48329675	gene_id "L1FLnI_12q13.11z"	transcript_id "L1FLnI_12q13.11z"
chr12	48329576	48329578	cg14028684	chr12	48319695	48329675	gene_id "L1FLnI_12q13.11z"	transcript_id "L1FLnI_12q13.11z"
chr12	48328916	48328918	cg15456555	chr12	48319695	48329675	gene_id "L1FLnI_12q13.11z"	transcript_id "L1FLnI_12q13.11z"
chr12	48329540	48329542	cg20503652	chr12	48319695	48329675	gene_id "L1FLnI_12q13.11z"	transcript_id "L1FLnI_12q13.11z"
chr12	48328385	48328387	cg24009650	chr12	48319695	48329675	gene_id "L1FLnI_12q13.11z"	transcript_id "L1FLnI_12q13.11z"
chr12	48328044	48328046	cg25260825	chr12	48319695	48329675	gene_id "L1FLnI_12q13.11z"	transcript_id "L1FLnI_12q13.11z"
chr12	48326840	48326842	cg25412130	chr12	48319695	48329675	gene_id "L1FLnI_12q13.11z"	transcript_id "L1FLnI_12q13.11z"
chr12	48328690	48328692	cg26257969	chr12	48319695	48329675	gene_id "L1FLnI_12q13.11z"	transcript_id "L1FLnI_12q13.11z"
chr12	48328280	48328282	cg27229492	chr12	48319695	48329675	gene_id "L1FLnI_12q13.11z"	transcript_id "L1FLnI_12q13.11z"
chr12	54892239	54892241	cg04252562	chr12	54882387	54892534	gene_id "L1FLnI_12q13.2e"	transcript_id "L1FLnI_12q13.2e"
chr12	55167309	55167311	cg12190125	chr12	55161087	55171116	gene_id "L1FLnI_12q13.2j"	transcript_id "L1FLnI_12q13.2j"
chr12	55167309	55167311	cg12190125	chr12	55161103	55171116	gene_id "L1FLnI_12q13.2k"	transcript_id "L1FLnI_12q13.2k"
chr12	55344320	55344322	cg17521526	chr12	55340751	55350774	gene_id "L1FLnI_12q13.2m"	transcript_id "L1FLnI_12q13.2m"
chr12	56951622	56951624	cg02629586	chr12	56943249	56953372	gene_id "L1FLnI_12q13.3b"	transcript_id "L1FLnI_12q13.3b"
chr12	56947644	56947646	cg05100204	chr12	56943249	56953372	gene_id "L1FLnI_12q13.3b"	transcript_id "L1FLnI_12q13.3b"
chr12	56952149	56952151	cg07933493	chr12	56943249	56953372	gene_id "L1FLnI_12q13.3b"	transcript_id "L1FLnI_12q13.3b"
chr12	56948066	56948068	cg12057636	chr12	56943249	56953372	gene_id "L1FLnI_12q13.3b"	transcript_id "L1FLnI_12q13.3b"
chr12	56958729	56958731	cg01796929	chr12	56954754	56963311	gene_id "L1FLnI_12q13.3c"	transcript_id "L1FLnI_12q13.3c"
chr12	56957406	56957408	cg19772651	chr12	56954754	56963311	gene_id "L1FLnI_12q13.3c"	transcript_id "L1FLnI_12q13.3c"
chr12	56957947	56957949	cg20527373	chr12	56954754	56963311	gene_id "L1FLnI_12q13.3c"	transcript_id "L1FLnI_12q13.3c"
chr12	61420959	61420961	cg02397533	chr12	61414480	61424615	gene_id "L1FLnI_12q14.1ea"	transcript_id "L1FLnI_12q14.1ea"
chr12	58425745	58425747	cg05954282	chr12	58422730	58431650	gene_id "L1FLnI_12q14.1g"	transcript_id "L1FLnI_12q14.1g"
chr12	58480986	58480988	cg09041389	chr12	58470908	58481054	gene_id "L1FLnI_12q14.1h"	transcript_id "L1FLnI_12q14.1h"
chr12	61940435	61940437	cg25313447	chr12	61937942	61947969	gene_id "L1FLnI_12q14.1ia"	transcript_id "L1FLnI_12q14.1ia"
chr12	61940435	61940437	cg25313447	chr12	61937942	61947957	gene_id "L1FLnI_12q14.1ja"	transcript_id "L1FLnI_12q14.1ja"
chr12	58844195	58844197	cg11298646	chr12	58835940	58845325	gene_id "L1FLnI_12q14.1k"	transcript_id "L1FLnI_12q14.1k"
chr12	62293025	62293027	cg26803963	chr12	62286873	62296865	gene_id "L1FLnI_12q14.1la"	transcript_id "L1FLnI_12q14.1la"
chr12	62292003	62292005	cg27195421	chr12	62286873	62296865	gene_id "L1FLnI_12q14.1la"	transcript_id "L1FLnI_12q14.1la"
chr12	62346041	62346043	cg03259425	chr12	62336963	62347346	gene_id "L1FLnI_12q14.1ma"	transcript_id "L1FLnI_12q14.1ma"
chr12	62346047	62346049	cg03394313	chr12	62336963	62347346	gene_id "L1FLnI_12q14.1ma"	transcript_id "L1FLnI_12q14.1ma"
chr12	62343363	62343365	cg15343992	chr12	62336963	62347346	gene_id "L1FLnI_12q14.1ma"	transcript_id "L1FLnI_12q14.1ma"
chr12	59448463	59448465	cg07839752	chr12	59441229	59450503	gene_id "L1FLnI_12q14.1p"	transcript_id "L1FLnI_12q14.1p"
chr12	59751285	59751287	cg26664737	chr12	59747614	59757766	gene_id "L1FLnI_12q14.1q"	transcript_id "L1FLnI_12q14.1q"
chr12	59927220	59927222	cg07115176	chr12	59924145	59934100	gene_id "L1FLnI_12q14.1t"	transcript_id "L1FLnI_12q14.1t"
chr12	59929251	59929253	cg13745210	chr12	59924145	59934100	gene_id "L1FLnI_12q14.1t"	transcript_id "L1FLnI_12q14.1t"
chr12	59927220	59927222	cg07115176	chr12	59924145	59934071	gene_id "L1FLnI_12q14.1u"	transcript_id "L1FLnI_12q14.1u"
chr12	59929251	59929253	cg13745210	chr12	59924145	59934071	gene_id "L1FLnI_12q14.1u"	transcript_id "L1FLnI_12q14.1u"
chr12	62817902	62817904	cg15016701	chr12	62816304	62826395	gene_id "L1FLnI_12q14.2a"	transcript_id "L1FLnI_12q14.2a"
chr12	64294359	64294361	cg00693222	chr12	64286851	64296877	gene_id "L1FLnI_12q14.2l"	transcript_id "L1FLnI_12q14.2l"
chr12	64293484	64293486	cg02523263	chr12	64286851	64296877	gene_id "L1FLnI_12q14.2l"	transcript_id "L1FLnI_12q14.2l"
chr12	64293169	64293171	cg03132202	chr12	64286851	64296877	gene_id "L1FLnI_12q14.2l"	transcript_id "L1FLnI_12q14.2l"
chr12	64293544	64293546	cg03523183	chr12	64286851	64296877	gene_id "L1FLnI_12q14.2l"	transcript_id "L1FLnI_12q14.2l"
chr12	64294212	64294214	cg09231608	chr12	64286851	64296877	gene_id "L1FLnI_12q14.2l"	transcript_id "L1FLnI_12q14.2l"
chr12	64293914	64293916	cg13428815	chr12	64286851	64296877	gene_id "L1FLnI_12q14.2l"	transcript_id "L1FLnI_12q14.2l"
chr12	65039510	65039512	cg10432266	chr12	65029974	65040081	gene_id "L1FLnI_12q14.3a"	transcript_id "L1FLnI_12q14.3a"
chr12	65557418	65557420	cg00458268	chr12	65548922	65558607	gene_id "L1FLnI_12q14.3c"	transcript_id "L1FLnI_12q14.3c"
chr12	65557394	65557396	cg00903534	chr12	65548922	65558607	gene_id "L1FLnI_12q14.3c"	transcript_id "L1FLnI_12q14.3c"
chr12	65556913	65556915	cg09717936	chr12	65548922	65558607	gene_id "L1FLnI_12q14.3c"	transcript_id "L1FLnI_12q14.3c"
chr12	65556908	65556910	cg09831007	chr12	65548922	65558607	gene_id "L1FLnI_12q14.3c"	transcript_id "L1FLnI_12q14.3c"
chr12	65556948	65556950	cg21551185	chr12	65548922	65558607	gene_id "L1FLnI_12q14.3c"	transcript_id "L1FLnI_12q14.3c"
chr12	65557940	65557942	cg25014776	chr12	65548922	65558607	gene_id "L1FLnI_12q14.3c"	transcript_id "L1FLnI_12q14.3c"
chr12	66407632	66407634	cg10046270	chr12	66407462	66416595	gene_id "L1FLnI_12q14.3d"	transcript_id "L1FLnI_12q14.3d"
chr12	66408203	66408205	cg14251488	chr12	66407462	66416595	gene_id "L1FLnI_12q14.3d"	transcript_id "L1FLnI_12q14.3d"
chr12	66407595	66407597	cg23356236	chr12	66407462	66416595	gene_id "L1FLnI_12q14.3d"	transcript_id "L1FLnI_12q14.3d"
chr12	66518076	66518078	cg02642924	chr12	66518021	66528184	gene_id "L1FLnI_12q14.3f"	transcript_id "L1FLnI_12q14.3f"
chr12	66518804	66518806	cg12176519	chr12	66518021	66528184	gene_id "L1FLnI_12q14.3f"	transcript_id "L1FLnI_12q14.3f"
chr12	66555406	66555408	cg21594676	chr12	66549992	66558660	gene_id "L1FLnI_12q14.3g"	transcript_id "L1FLnI_12q14.3g"
chr12	66584834	66584836	cg18336794	chr12	66574769	66584909	gene_id "L1FLnI_12q14.3h"	transcript_id "L1FLnI_12q14.3h"
chr12	67849828	67849830	cg24508280	chr12	67843307	67853321	gene_id "L1FLnI_12q15c"	transcript_id "L1FLnI_12q15c"
chr12	67900477	67900479	cg03185975	chr12	67896710	67906724	gene_id "L1FLnI_12q15e"	transcript_id "L1FLnI_12q15e"
chr12	67900459	67900461	cg10932815	chr12	67896710	67906724	gene_id "L1FLnI_12q15e"	transcript_id "L1FLnI_12q15e"
chr12	67900374	67900376	cg18030084	chr12	67896710	67906724	gene_id "L1FLnI_12q15e"	transcript_id "L1FLnI_12q15e"
chr12	68068210	68068212	cg16842984	chr12	68058015	68068326	gene_id "L1FLnI_12q15g"	transcript_id "L1FLnI_12q15g"
chr12	69780402	69780404	cg03695597	chr12	69772912	69782941	gene_id "L1FLnI_12q15i"	transcript_id "L1FLnI_12q15i"
chr12	69780165	69780167	cg08975197	chr12	69772912	69782941	gene_id "L1FLnI_12q15i"	transcript_id "L1FLnI_12q15i"
chr12	69780055	69780057	cg13318506	chr12	69772912	69782941	gene_id "L1FLnI_12q15i"	transcript_id "L1FLnI_12q15i"
chr12	69935459	69935461	cg14125530	chr12	69935202	69945197	gene_id "L1FLnI_12q15j"	transcript_id "L1FLnI_12q15j"
chr12	69935689	69935691	cg21026144	chr12	69935202	69945197	gene_id "L1FLnI_12q15j"	transcript_id "L1FLnI_12q15j"
chr12	69935598	69935600	cg22160658	chr12	69935202	69945197	gene_id "L1FLnI_12q15j"	transcript_id "L1FLnI_12q15j"
chr12	74875195	74875197	cg06396309	chr12	74871370	74881401	gene_id "L1FLnI_12q21.1da"	transcript_id "L1FLnI_12q21.1da"
chr12	72522788	72522790	cg21155973	chr12	72514142	72524156	gene_id "L1FLnI_12q21.1e"	transcript_id "L1FLnI_12q21.1e"
chr12	72640227	72640229	cg09791009	chr12	72634006	72644019	gene_id "L1FLnI_12q21.1f"	transcript_id "L1FLnI_12q21.1f"
chr12	73153472	73153474	cg19066691	chr12	73147119	73157145	gene_id "L1FLnI_12q21.1m"	transcript_id "L1FLnI_12q21.1m"
chr12	75525243	75525245	cg03674826	chr12	75516932	75527082	gene_id "L1FLnI_12q21.2b"	transcript_id "L1FLnI_12q21.2b"
chr12	76319965	76319967	cg24531568	chr12	76316126	76326197	gene_id "L1FLnI_12q21.2f"	transcript_id "L1FLnI_12q21.2f"
chr12	76319965	76319967	cg24531568	chr12	76316126	76326226	gene_id "L1FLnI_12q21.2g"	transcript_id "L1FLnI_12q21.2g"
chr12	77099953	77099955	cg16909758	chr12	77089921	77100093	gene_id "L1FLnI_12q21.2i"	transcript_id "L1FLnI_12q21.2i"
chr12	77099953	77099955	cg16909758	chr12	77089931	77100093	gene_id "L1FLnI_12q21.2j"	transcript_id "L1FLnI_12q21.2j"
chr12	77654266	77654268	cg13642800	chr12	77650466	77660622	gene_id "L1FLnI_12q21.2p"	transcript_id "L1FLnI_12q21.2p"
chr12	77654258	77654260	cg18461093	chr12	77650466	77660622	gene_id "L1FLnI_12q21.2p"	transcript_id "L1FLnI_12q21.2p"
chr12	79045325	79045327	cg04746799	chr12	79039123	79049145	gene_id "L1FLnI_12q21.2v"	transcript_id "L1FLnI_12q21.2v"
chr12	79045294	79045296	cg05773164	chr12	79039123	79049145	gene_id "L1FLnI_12q21.2v"	transcript_id "L1FLnI_12q21.2v"
chr12	79046845	79046847	cg09107029	chr12	79039123	79049145	gene_id "L1FLnI_12q21.2v"	transcript_id "L1FLnI_12q21.2v"
chr12	79045766	79045768	cg12430457	chr12	79039123	79049145	gene_id "L1FLnI_12q21.2v"	transcript_id "L1FLnI_12q21.2v"
chr12	79045318	79045320	cg15703165	chr12	79039123	79049145	gene_id "L1FLnI_12q21.2v"	transcript_id "L1FLnI_12q21.2v"
chr12	79046223	79046225	cg20197715	chr12	79039123	79049145	gene_id "L1FLnI_12q21.2v"	transcript_id "L1FLnI_12q21.2v"
chr12	79274338	79274340	cg25193867	chr12	79273195	79282174	gene_id "L1FLnI_12q21.2w"	transcript_id "L1FLnI_12q21.2w"
chr12	84011643	84011645	cg15067764	chr12	84005406	84015430	gene_id "L1FLnI_12q21.31ba"	transcript_id "L1FLnI_12q21.31ba"
chr12	80249938	80249940	cg06808021	chr12	80243671	80253684	gene_id "L1FLnI_12q21.31e"	transcript_id "L1FLnI_12q21.31e"
chr12	84856291	84856293	cg03716402	chr12	84852190	84861818	gene_id "L1FLnI_12q21.31ea"	transcript_id "L1FLnI_12q21.31ea"
chr12	80291742	80291744	cg15391813	chr12	80283365	80293848	gene_id "L1FLnI_12q21.31f"	transcript_id "L1FLnI_12q21.31f"
chr12	80293616	80293618	cg09934548	chr12	80283365	80293848	gene_id "L1FLnI_12q21.31f"	transcript_id "L1FLnI_12q21.31f"
chr12	85317691	85317693	cg02187900	chr12	85311921	85321959	gene_id "L1FLnI_12q21.31ga"	transcript_id "L1FLnI_12q21.31ga"
chr12	80456266	80456268	cg12640806	chr12	80447877	80457945	gene_id "L1FLnI_12q21.31h"	transcript_id "L1FLnI_12q21.31h"
chr12	80456658	80456660	cg12890561	chr12	80447877	80457945	gene_id "L1FLnI_12q21.31h"	transcript_id "L1FLnI_12q21.31h"
chr12	80477684	80477686	cg24048209	chr12	80474027	80484039	gene_id "L1FLnI_12q21.31j"	transcript_id "L1FLnI_12q21.31j"
chr12	85866593	85866595	cg08574701	chr12	85860289	85870128	gene_id "L1FLnI_12q21.31ja"	transcript_id "L1FLnI_12q21.31ja"
chr12	81611538	81611540	cg16692824	chr12	81605348	81615673	gene_id "L1FLnI_12q21.31l"	transcript_id "L1FLnI_12q21.31l"
chr12	87151602	87151604	cg10576721	chr12	87145104	87155700	gene_id "L1FLnI_12q21.32k"	transcript_id "L1FLnI_12q21.32k"
chr12	87151602	87151604	cg10576721	chr12	87146895	87155700	gene_id "L1FLnI_12q21.32l"	transcript_id "L1FLnI_12q21.32l"
chr12	88391763	88391765	cg07777362	chr12	88389461	88399316	gene_id "L1FLnI_12q21.32x"	transcript_id "L1FLnI_12q21.32x"
chr12	88391159	88391161	cg10516080	chr12	88389461	88399316	gene_id "L1FLnI_12q21.32x"	transcript_id "L1FLnI_12q21.32x"
chr12	88393180	88393182	cg20354324	chr12	88389461	88399316	gene_id "L1FLnI_12q21.32x"	transcript_id "L1FLnI_12q21.32x"
chr12	88391763	88391765	cg07777362	chr12	88390525	88399276	gene_id "L1FLnI_12q21.32y"	transcript_id "L1FLnI_12q21.32y"
chr12	88391159	88391161	cg10516080	chr12	88390525	88399276	gene_id "L1FLnI_12q21.32y"	transcript_id "L1FLnI_12q21.32y"
chr12	88393180	88393182	cg20354324	chr12	88390525	88399276	gene_id "L1FLnI_12q21.32y"	transcript_id "L1FLnI_12q21.32y"
chr12	88434795	88434797	cg24910303	chr12	88433178	88443632	gene_id "L1FLnI_12q21.32z"	transcript_id "L1FLnI_12q21.32z"
chr12	88434165	88434167	cg25178500	chr12	88433178	88443632	gene_id "L1FLnI_12q21.32z"	transcript_id "L1FLnI_12q21.32z"
chr12	88847341	88847343	cg11753004	chr12	88843493	88853508	gene_id "L1FLnI_12q21.33c"	transcript_id "L1FLnI_12q21.33c"
chr12	89812331	89812333	cg15007326	chr12	89806081	89816101	gene_id "L1FLnI_12q21.33f"	transcript_id "L1FLnI_12q21.33f"
chr12	89812402	89812404	cg23014672	chr12	89806081	89816101	gene_id "L1FLnI_12q21.33f"	transcript_id "L1FLnI_12q21.33f"
chr12	90938701	90938703	cg04961225	chr12	90930865	90940963	gene_id "L1FLnI_12q21.33j"	transcript_id "L1FLnI_12q21.33j"
chr12	90937805	90937807	cg08999906	chr12	90930865	90940963	gene_id "L1FLnI_12q21.33j"	transcript_id "L1FLnI_12q21.33j"
chr12	90938598	90938600	cg13608630	chr12	90930865	90940963	gene_id "L1FLnI_12q21.33j"	transcript_id "L1FLnI_12q21.33j"
chr12	90938392	90938394	cg15480786	chr12	90930865	90940963	gene_id "L1FLnI_12q21.33j"	transcript_id "L1FLnI_12q21.33j"
chr12	90938545	90938547	cg17969369	chr12	90930865	90940963	gene_id "L1FLnI_12q21.33j"	transcript_id "L1FLnI_12q21.33j"
chr12	90938584	90938586	cg18577326	chr12	90930865	90940963	gene_id "L1FLnI_12q21.33j"	transcript_id "L1FLnI_12q21.33j"
chr12	93216344	93216346	cg10168145	chr12	93209942	93219218	gene_id "L1FLnI_12q22c"	transcript_id "L1FLnI_12q22c"
chr12	94010266	94010268	cg01565439	chr12	94001844	94011964	gene_id "L1FLnI_12q22f"	transcript_id "L1FLnI_12q22f"
chr12	94010642	94010644	cg05588341	chr12	94001844	94011964	gene_id "L1FLnI_12q22f"	transcript_id "L1FLnI_12q22f"
chr12	94009593	94009595	cg25132979	chr12	94001844	94011964	gene_id "L1FLnI_12q22f"	transcript_id "L1FLnI_12q22f"
chr12	94009631	94009633	cg25464680	chr12	94001844	94011964	gene_id "L1FLnI_12q22f"	transcript_id "L1FLnI_12q22f"
chr12	94318346	94318348	cg17332721	chr12	94315950	94327170	gene_id "L1FLnI_12q22h"	transcript_id "L1FLnI_12q22h"
chr12	94319351	94319353	cg26231701	chr12	94315950	94327170	gene_id "L1FLnI_12q22h"	transcript_id "L1FLnI_12q22h"
chr12	94386689	94386691	cg16779529	chr12	94386001	94395661	gene_id "L1FLnI_12q22i"	transcript_id "L1FLnI_12q22i"
chr12	94829135	94829137	cg24747391	chr12	94819321	94829512	gene_id "L1FLnI_12q22j"	transcript_id "L1FLnI_12q22j"
chr12	94820672	94820674	cg26017239	chr12	94819321	94829512	gene_id "L1FLnI_12q22j"	transcript_id "L1FLnI_12q22j"
chr12	99722761	99722763	cg21443763	chr12	99719220	99729440	gene_id "L1FLnI_12q23.1aa"	transcript_id "L1FLnI_12q23.1aa"
chr12	96314803	96314805	cg05676874	chr12	96312444	96322471	gene_id "L1FLnI_12q23.1b"	transcript_id "L1FLnI_12q23.1b"
chr12	96316247	96316249	cg12874388	chr12	96312444	96322471	gene_id "L1FLnI_12q23.1b"	transcript_id "L1FLnI_12q23.1b"
chr12	96316193	96316195	cg26316511	chr12	96312444	96322471	gene_id "L1FLnI_12q23.1b"	transcript_id "L1FLnI_12q23.1b"
chr12	99853414	99853416	cg25401219	chr12	99850813	99859487	gene_id "L1FLnI_12q23.1da"	transcript_id "L1FLnI_12q23.1da"
chr12	101146274	101146276	cg02533998	chr12	101142545	101152564	gene_id "L1FLnI_12q23.1ja"	transcript_id "L1FLnI_12q23.1ja"
chr12	97656867	97656869	cg01251118	chr12	97650635	97660667	gene_id "L1FLnI_12q23.1k"	transcript_id "L1FLnI_12q23.1k"
chr12	97656850	97656852	cg06613547	chr12	97650635	97660667	gene_id "L1FLnI_12q23.1k"	transcript_id "L1FLnI_12q23.1k"
chr12	101172480	101172482	cg14769404	chr12	101171242	101180387	gene_id "L1FLnI_12q23.1ka"	transcript_id "L1FLnI_12q23.1ka"
chr12	97720713	97720715	cg04704964	chr12	97720341	97730372	gene_id "L1FLnI_12q23.1m"	transcript_id "L1FLnI_12q23.1m"
chr12	97721253	97721255	cg07217139	chr12	97720341	97730372	gene_id "L1FLnI_12q23.1m"	transcript_id "L1FLnI_12q23.1m"
chr12	97721426	97721428	cg19569093	chr12	97720341	97730372	gene_id "L1FLnI_12q23.1m"	transcript_id "L1FLnI_12q23.1m"
chr12	98198406	98198408	cg13507291	chr12	98198184	98208657	gene_id "L1FLnI_12q23.1o"	transcript_id "L1FLnI_12q23.1o"
chr12	98198406	98198408	cg13507291	chr12	98198184	98207771	gene_id "L1FLnI_12q23.1p"	transcript_id "L1FLnI_12q23.1p"
chr12	99620025	99620027	cg13302587	chr12	99614866	99625907	gene_id "L1FLnI_12q23.1z"	transcript_id "L1FLnI_12q23.1z"
chr12	102313600	102313602	cg23861101	chr12	102307283	102317268	gene_id "L1FLnI_12q23.2b"	transcript_id "L1FLnI_12q23.2b"
chr12	102834406	102834408	cg23506049	chr12	102826679	102836708	gene_id "L1FLnI_12q23.2d"	transcript_id "L1FLnI_12q23.2d"
chr12	103423185	103423187	cg01904977	chr12	103422415	103431606	gene_id "L1FLnI_12q23.2g"	transcript_id "L1FLnI_12q23.2g"
chr12	103431430	103431432	cg02143560	chr12	103422415	103431606	gene_id "L1FLnI_12q23.2g"	transcript_id "L1FLnI_12q23.2g"
chr12	103423032	103423034	cg17063780	chr12	103422415	103431606	gene_id "L1FLnI_12q23.2g"	transcript_id "L1FLnI_12q23.2g"
chr12	103492104	103492106	cg16775198	chr12	103484670	103493587	gene_id "L1FLnI_12q23.2h"	transcript_id "L1FLnI_12q23.2h"
chr12	104030758	104030760	cg03024034	chr12	104030668	104040805	gene_id "L1FLnI_12q23.3d"	transcript_id "L1FLnI_12q23.3d"
chr12	104031065	104031067	cg07989733	chr12	104030668	104040805	gene_id "L1FLnI_12q23.3d"	transcript_id "L1FLnI_12q23.3d"
chr12	104886349	104886351	cg02329494	chr12	104877834	104887974	gene_id "L1FLnI_12q23.3f"	transcript_id "L1FLnI_12q23.3f"
chr12	105523313	105523315	cg23526586	chr12	105513366	105523509	gene_id "L1FLnI_12q23.3i"	transcript_id "L1FLnI_12q23.3i"
chr12	105775472	105775474	cg26481465	chr12	105772566	105782598	gene_id "L1FLnI_12q23.3k"	transcript_id "L1FLnI_12q23.3k"
chr12	105775472	105775474	cg26481465	chr12	105772566	105782585	gene_id "L1FLnI_12q23.3l"	transcript_id "L1FLnI_12q23.3l"
chr12	106398031	106398033	cg07902406	chr12	106394366	106404471	gene_id "L1FLnI_12q23.3o"	transcript_id "L1FLnI_12q23.3o"
chr12	106477595	106477597	cg06934003	chr12	106471367	106481391	gene_id "L1FLnI_12q23.3q"	transcript_id "L1FLnI_12q23.3q"
chr12	111838666	111838668	cg27385260	chr12	111828664	111838815	gene_id "L1FLnI_12q24.12a"	transcript_id "L1FLnI_12q24.12a"
chr12	111838666	111838668	cg27385260	chr12	111828680	111838815	gene_id "L1FLnI_12q24.12b"	transcript_id "L1FLnI_12q24.12b"
chr12	112617899	112617901	cg23180171	chr12	112617699	112627728	gene_id "L1FLnI_12q24.13a"	transcript_id "L1FLnI_12q24.13a"
chr12	112961240	112961242	cg18507060	chr12	112954097	112962981	gene_id "L1FLnI_12q24.13b"	transcript_id "L1FLnI_12q24.13b"
chr12	116760805	116760807	cg17988860	chr12	116753628	116764363	gene_id "L1FLnI_12q24.22a"	transcript_id "L1FLnI_12q24.22a"
chr12	116760805	116760807	cg17988860	chr12	116753859	116764363	gene_id "L1FLnI_12q24.22b"	transcript_id "L1FLnI_12q24.22b"
chr12	119113873	119113875	cg11803761	chr12	119104319	119114453	gene_id "L1FLnI_12q24.23e"	transcript_id "L1FLnI_12q24.23e"
chr12	127146004	127146006	cg02072400	chr12	127136792	127147267	gene_id "L1FLnI_12q24.32d"	transcript_id "L1FLnI_12q24.32d"
chr12	127143118	127143120	cg15929241	chr12	127136792	127147267	gene_id "L1FLnI_12q24.32d"	transcript_id "L1FLnI_12q24.32d"
chr12	127145995	127145997	cg22131912	chr12	127136792	127147267	gene_id "L1FLnI_12q24.32d"	transcript_id "L1FLnI_12q24.32d"
chr12	127145768	127145770	cg26338947	chr12	127136792	127147267	gene_id "L1FLnI_12q24.32d"	transcript_id "L1FLnI_12q24.32d"
chr12	127146747	127146749	cg08339602	chr12	127136792	127147267	gene_id "L1FLnI_12q24.32d"	transcript_id "L1FLnI_12q24.32d"
chr12	127146266	127146268	cg09187933	chr12	127136792	127147267	gene_id "L1FLnI_12q24.32d"	transcript_id "L1FLnI_12q24.32d"
chr12	127146621	127146623	cg13633361	chr12	127136792	127147267	gene_id "L1FLnI_12q24.32d"	transcript_id "L1FLnI_12q24.32d"
chr12	127146652	127146654	cg25825627	chr12	127136792	127147267	gene_id "L1FLnI_12q24.32d"	transcript_id "L1FLnI_12q24.32d"
chr12	127146004	127146006	cg02072400	chr12	127136792	127146019	gene_id "L1FLnI_12q24.32e"	transcript_id "L1FLnI_12q24.32e"
chr12	127143118	127143120	cg15929241	chr12	127136792	127146019	gene_id "L1FLnI_12q24.32e"	transcript_id "L1FLnI_12q24.32e"
chr12	127145995	127145997	cg22131912	chr12	127136792	127146019	gene_id "L1FLnI_12q24.32e"	transcript_id "L1FLnI_12q24.32e"
chr12	127145768	127145770	cg26338947	chr12	127136792	127146019	gene_id "L1FLnI_12q24.32e"	transcript_id "L1FLnI_12q24.32e"
chr12	129799626	129799628	cg09080908	chr12	129797203	129807206	gene_id "L1FLnI_12q24.33d"	transcript_id "L1FLnI_12q24.33d"
chr12	129807187	129807189	cg23410003	chr12	129797203	129807206	gene_id "L1FLnI_12q24.33d"	transcript_id "L1FLnI_12q24.33d"
chr13	19007605	19007607	cg07365439	chr13	19001928	19011038	gene_id "L1FLnI_13q12.11c"	transcript_id "L1FLnI_13q12.11c"
chr13	19007794	19007796	cg08200691	chr13	19001928	19011038	gene_id "L1FLnI_13q12.11c"	transcript_id "L1FLnI_13q12.11c"
chr13	19008671	19008673	cg16497431	chr13	19001928	19011038	gene_id "L1FLnI_13q12.11c"	transcript_id "L1FLnI_13q12.11c"
chr13	19109439	19109441	cg21483702	chr13	19103214	19113224	gene_id "L1FLnI_13q12.11d"	transcript_id "L1FLnI_13q12.11d"
chr13	19273278	19273280	cg15263875	chr13	19269497	19279512	gene_id "L1FLnI_13q12.11e"	transcript_id "L1FLnI_13q12.11e"
chr13	19494764	19494766	cg01732875	chr13	19493288	19503313	gene_id "L1FLnI_13q12.11f"	transcript_id "L1FLnI_13q12.11f"
chr13	19493721	19493723	cg04956282	chr13	19493288	19503313	gene_id "L1FLnI_13q12.11f"	transcript_id "L1FLnI_13q12.11f"
chr13	19497070	19497072	cg10369444	chr13	19493288	19503313	gene_id "L1FLnI_13q12.11f"	transcript_id "L1FLnI_13q12.11f"
chr13	19494902	19494904	cg21029155	chr13	19493288	19503313	gene_id "L1FLnI_13q12.11f"	transcript_id "L1FLnI_13q12.11f"
chr13	19493679	19493681	cg22432612	chr13	19493288	19503313	gene_id "L1FLnI_13q12.11f"	transcript_id "L1FLnI_13q12.11f"
chr13	22574913	22574915	cg21071940	chr13	22571238	22581323	gene_id "L1FLnI_13q12.11m"	transcript_id "L1FLnI_13q12.11m"
chr13	23777533	23777535	cg17843665	chr13	23775971	23786137	gene_id "L1FLnI_13q12.12c"	transcript_id "L1FLnI_13q12.12c"
chr13	23915544	23915546	cg08164795	chr13	23912625	23921609	gene_id "L1FLnI_13q12.12d"	transcript_id "L1FLnI_13q12.12d"
chr13	23921517	23921519	cg11077310	chr13	23912625	23921609	gene_id "L1FLnI_13q12.12d"	transcript_id "L1FLnI_13q12.12d"
chr13	24340518	24340520	cg00108349	chr13	24338992	24348480	gene_id "L1FLnI_13q12.12e"	transcript_id "L1FLnI_13q12.12e"
chr13	24340643	24340645	cg00355514	chr13	24338992	24348480	gene_id "L1FLnI_13q12.12e"	transcript_id "L1FLnI_13q12.12e"
chr13	24341025	24341027	cg08607821	chr13	24338992	24348480	gene_id "L1FLnI_13q12.12e"	transcript_id "L1FLnI_13q12.12e"
chr13	24339775	24339777	cg13562289	chr13	24338992	24348480	gene_id "L1FLnI_13q12.12e"	transcript_id "L1FLnI_13q12.12e"
chr13	24343279	24343281	cg13986498	chr13	24338992	24348480	gene_id "L1FLnI_13q12.12e"	transcript_id "L1FLnI_13q12.12e"
chr13	24340185	24340187	cg15491131	chr13	24338992	24348480	gene_id "L1FLnI_13q12.12e"	transcript_id "L1FLnI_13q12.12e"
chr13	24340960	24340962	cg17094718	chr13	24338992	24348480	gene_id "L1FLnI_13q12.12e"	transcript_id "L1FLnI_13q12.12e"
chr13	24341820	24341822	cg18902927	chr13	24338992	24348480	gene_id "L1FLnI_13q12.12e"	transcript_id "L1FLnI_13q12.12e"
chr13	24340957	24340959	cg20945455	chr13	24338992	24348480	gene_id "L1FLnI_13q12.12e"	transcript_id "L1FLnI_13q12.12e"
chr13	24812361	24812363	cg03280759	chr13	24806149	24816168	gene_id "L1FLnI_13q12.12h"	transcript_id "L1FLnI_13q12.12h"
chr13	25643580	25643582	cg08039562	chr13	25633653	25643726	gene_id "L1FLnI_13q12.13a"	transcript_id "L1FLnI_13q12.13a"
chr13	25901671	25901673	cg00748375	chr13	25892550	25902677	gene_id "L1FLnI_13q12.13b"	transcript_id "L1FLnI_13q12.13b"
chr13	25901738	25901740	cg03336270	chr13	25892550	25902677	gene_id "L1FLnI_13q12.13b"	transcript_id "L1FLnI_13q12.13b"
chr13	26445088	26445090	cg13955141	chr13	26444150	26456149	gene_id "L1FLnI_13q12.13c"	transcript_id "L1FLnI_13q12.13c"
chr13	28693831	28693833	cg03877070	chr13	28687579	28697843	gene_id "L1FLnI_13q12.3a"	transcript_id "L1FLnI_13q12.3a"
chr13	29300889	29300891	cg00252121	chr13	29298576	29307205	gene_id "L1FLnI_13q12.3e"	transcript_id "L1FLnI_13q12.3e"
chr13	29341979	29341981	cg03729035	chr13	29340160	29350690	gene_id "L1FLnI_13q12.3f"	transcript_id "L1FLnI_13q12.3f"
chr13	29664780	29664782	cg20238855	chr13	29661791	29672238	gene_id "L1FLnI_13q12.3g"	transcript_id "L1FLnI_13q12.3g"
chr13	30259628	30259630	cg03796122	chr13	30255860	30265882	gene_id "L1FLnI_13q12.3i"	transcript_id "L1FLnI_13q12.3i"
chr13	30257361	30257363	cg18714586	chr13	30255860	30265882	gene_id "L1FLnI_13q12.3i"	transcript_id "L1FLnI_13q12.3i"
chr13	30256776	30256778	cg21296578	chr13	30255860	30265882	gene_id "L1FLnI_13q12.3i"	transcript_id "L1FLnI_13q12.3i"
chr13	31639747	31639749	cg21038253	chr13	31631941	31642041	gene_id "L1FLnI_13q13.1a"	transcript_id "L1FLnI_13q13.1a"
chr13	31639146	31639148	cg23341147	chr13	31631941	31642041	gene_id "L1FLnI_13q13.1a"	transcript_id "L1FLnI_13q13.1a"
chr13	32610266	32610268	cg04227141	chr13	32601596	32611674	gene_id "L1FLnI_13q13.1b"	transcript_id "L1FLnI_13q13.1b"
chr13	33418460	33418462	cg22804593	chr13	33414471	33424606	gene_id "L1FLnI_13q13.2a"	transcript_id "L1FLnI_13q13.2a"
chr13	33984827	33984829	cg19457121	chr13	33981176	33991192	gene_id "L1FLnI_13q13.2c"	transcript_id "L1FLnI_13q13.2c"
chr13	34748315	34748317	cg04464316	chr13	34741548	34751599	gene_id "L1FLnI_13q13.2g"	transcript_id "L1FLnI_13q13.2g"
chr13	34751482	34751484	cg11209106	chr13	34741548	34751599	gene_id "L1FLnI_13q13.2g"	transcript_id "L1FLnI_13q13.2g"
chr13	34749590	34749592	cg17504989	chr13	34741548	34751599	gene_id "L1FLnI_13q13.2g"	transcript_id "L1FLnI_13q13.2g"
chr13	34750544	34750546	cg25991569	chr13	34741548	34751599	gene_id "L1FLnI_13q13.2g"	transcript_id "L1FLnI_13q13.2g"
chr13	34748315	34748317	cg04464316	chr13	34741552	34751599	gene_id "L1FLnI_13q13.2h"	transcript_id "L1FLnI_13q13.2h"
chr13	34751482	34751484	cg11209106	chr13	34741552	34751599	gene_id "L1FLnI_13q13.2h"	transcript_id "L1FLnI_13q13.2h"
chr13	34749590	34749592	cg17504989	chr13	34741552	34751599	gene_id "L1FLnI_13q13.2h"	transcript_id "L1FLnI_13q13.2h"
chr13	34750544	34750546	cg25991569	chr13	34741552	34751599	gene_id "L1FLnI_13q13.2h"	transcript_id "L1FLnI_13q13.2h"
chr13	36013977	36013979	cg03667040	chr13	36007726	36017737	gene_id "L1FLnI_13q13.3f"	transcript_id "L1FLnI_13q13.3f"
chr13	36013977	36013979	cg03667040	chr13	36007731	36017737	gene_id "L1FLnI_13q13.3g"	transcript_id "L1FLnI_13q13.3g"
chr13	37155689	37155691	cg25047058	chr13	37149454	37159482	gene_id "L1FLnI_13q13.3j"	transcript_id "L1FLnI_13q13.3j"
chr13	37250650	37250652	cg12340381	chr13	37246842	37256881	gene_id "L1FLnI_13q13.3k"	transcript_id "L1FLnI_13q13.3k"
chr13	37828027	37828029	cg19263575	chr13	37821776	37831799	gene_id "L1FLnI_13q13.3m"	transcript_id "L1FLnI_13q13.3m"
chr13	37828116	37828118	cg21358429	chr13	37821776	37831799	gene_id "L1FLnI_13q13.3m"	transcript_id "L1FLnI_13q13.3m"
chr13	38062698	38062700	cg08212576	chr13	38061874	38072018	gene_id "L1FLnI_13q13.3n"	transcript_id "L1FLnI_13q13.3n"
chr13	38062171	38062173	cg24993869	chr13	38061874	38072018	gene_id "L1FLnI_13q13.3n"	transcript_id "L1FLnI_13q13.3n"
chr13	38108655	38108656	ch.13.37580793F	chr13	38100298	38109002	gene_id "L1FLnI_13q13.3p"	transcript_id "L1FLnI_13q13.3p"
chr13	38108607	38108609	cg03513901	chr13	38100298	38109002	gene_id "L1FLnI_13q13.3p"	transcript_id "L1FLnI_13q13.3p"
chr13	38104602	38104604	cg11225863	chr13	38100298	38109002	gene_id "L1FLnI_13q13.3p"	transcript_id "L1FLnI_13q13.3p"
chr13	38108655	38108656	ch.13.37580793F	chr13	38108638	38118685	gene_id "L1FLnI_13q13.3q"	transcript_id "L1FLnI_13q13.3q"
chr13	39857738	39857740	cg00987886	chr13	39847777	39857904	gene_id "L1FLnI_13q14.11b"	transcript_id "L1FLnI_13q14.11b"
chr13	39943185	39943187	cg04079473	chr13	39941822	39951563	gene_id "L1FLnI_13q14.11c"	transcript_id "L1FLnI_13q14.11c"
chr13	39942446	39942448	cg05331856	chr13	39941822	39951563	gene_id "L1FLnI_13q14.11c"	transcript_id "L1FLnI_13q14.11c"
chr13	40735124	40735126	cg20706620	chr13	40731421	40741445	gene_id "L1FLnI_13q14.11d"	transcript_id "L1FLnI_13q14.11d"
chr13	40735204	40735206	cg25780806	chr13	40731421	40741445	gene_id "L1FLnI_13q14.11d"	transcript_id "L1FLnI_13q14.11d"
chr13	41542336	41542338	cg06733324	chr13	41534253	41544368	gene_id "L1FLnI_13q14.11k"	transcript_id "L1FLnI_13q14.11k"
chr13	42780537	42780539	cg07409200	chr13	42770417	42780905	gene_id "L1FLnI_13q14.11m"	transcript_id "L1FLnI_13q14.11m"
chr13	42780284	42780286	cg18860329	chr13	42770417	42780905	gene_id "L1FLnI_13q14.11m"	transcript_id "L1FLnI_13q14.11m"
chr13	42780645	42780647	cg22984446	chr13	42770417	42780905	gene_id "L1FLnI_13q14.11m"	transcript_id "L1FLnI_13q14.11m"
chr13	42780630	42780632	cg26529044	chr13	42770417	42780905	gene_id "L1FLnI_13q14.11m"	transcript_id "L1FLnI_13q14.11m"
chr13	43630221	43630223	cg05539841	chr13	43623265	43633099	gene_id "L1FLnI_13q14.11q"	transcript_id "L1FLnI_13q14.11q"
chr13	43629969	43629971	cg21314302	chr13	43623265	43633099	gene_id "L1FLnI_13q14.11q"	transcript_id "L1FLnI_13q14.11q"
chr13	43971402	43971404	cg20916262	chr13	43971207	43979714	gene_id "L1FLnI_13q14.11s"	transcript_id "L1FLnI_13q14.11s"
chr13	45616062	45616064	cg05399692	chr13	45615894	45626331	gene_id "L1FLnI_13q14.13a"	transcript_id "L1FLnI_13q14.13a"
chr13	45615962	45615964	cg13241077	chr13	45615894	45626331	gene_id "L1FLnI_13q14.13a"	transcript_id "L1FLnI_13q14.13a"
chr13	45615998	45616000	cg14316450	chr13	45615894	45626331	gene_id "L1FLnI_13q14.13a"	transcript_id "L1FLnI_13q14.13a"
chr13	45615901	45615903	cg20884298	chr13	45615894	45626331	gene_id "L1FLnI_13q14.13a"	transcript_id "L1FLnI_13q14.13a"
chr13	45624077	45624079	cg24021656	chr13	45615894	45626331	gene_id "L1FLnI_13q14.13a"	transcript_id "L1FLnI_13q14.13a"
chr13	45616501	45616503	cg26225171	chr13	45615894	45626331	gene_id "L1FLnI_13q14.13a"	transcript_id "L1FLnI_13q14.13a"
chr13	45645132	45645134	cg04990609	chr13	45641532	45651567	gene_id "L1FLnI_13q14.13c"	transcript_id "L1FLnI_13q14.13c"
chr13	45645196	45645198	cg08547427	chr13	45641532	45651567	gene_id "L1FLnI_13q14.13c"	transcript_id "L1FLnI_13q14.13c"
chr13	47078736	47078738	cg00025982	chr13	47069906	47079294	gene_id "L1FLnI_13q14.2b"	transcript_id "L1FLnI_13q14.2b"
chr13	47100813	47100815	cg16151313	chr13	47099567	47108312	gene_id "L1FLnI_13q14.2c"	transcript_id "L1FLnI_13q14.2c"
chr13	47463594	47463596	cg08758715	chr13	47459808	47470158	gene_id "L1FLnI_13q14.2e"	transcript_id "L1FLnI_13q14.2e"
chr13	47463786	47463788	cg18818505	chr13	47459808	47470158	gene_id "L1FLnI_13q14.2e"	transcript_id "L1FLnI_13q14.2e"
chr13	47709537	47709539	cg27241394	chr13	47708640	47718808	gene_id "L1FLnI_13q14.2i"	transcript_id "L1FLnI_13q14.2i"
chr13	47774333	47774335	cg02894600	chr13	47767025	47776770	gene_id "L1FLnI_13q14.2k"	transcript_id "L1FLnI_13q14.2k"
chr13	47904560	47904562	cg01433265	chr13	47904468	47914610	gene_id "L1FLnI_13q14.2m"	transcript_id "L1FLnI_13q14.2m"
chr13	48201157	48201159	cg04371338	chr13	48197317	48207453	gene_id "L1FLnI_13q14.2n"	transcript_id "L1FLnI_13q14.2n"
chr13	48200505	48200506	ch.13.654879R	chr13	48197317	48207453	gene_id "L1FLnI_13q14.2n"	transcript_id "L1FLnI_13q14.2n"
chr13	48413028	48413030	cg03646329	chr13	48412631	48423015	gene_id "L1FLnI_13q14.2o"	transcript_id "L1FLnI_13q14.2o"
chr13	48414216	48414218	cg08778908	chr13	48412631	48423015	gene_id "L1FLnI_13q14.2o"	transcript_id "L1FLnI_13q14.2o"
chr13	48413328	48413330	cg15088912	chr13	48412631	48423015	gene_id "L1FLnI_13q14.2o"	transcript_id "L1FLnI_13q14.2o"
chr13	48416190	48416192	cg21512370	chr13	48412631	48423015	gene_id "L1FLnI_13q14.2o"	transcript_id "L1FLnI_13q14.2o"
chr13	49021479	49021481	cg12159213	chr13	49013128	49023128	gene_id "L1FLnI_13q14.2t"	transcript_id "L1FLnI_13q14.2t"
chr13	49166634	49166636	cg02043329	chr13	49158038	49167269	gene_id "L1FLnI_13q14.2w"	transcript_id "L1FLnI_13q14.2w"
chr13	50187230	50187232	cg02344698	chr13	50179797	50189830	gene_id "L1FLnI_13q14.2y"	transcript_id "L1FLnI_13q14.2y"
chr13	50189776	50189778	cg05216384	chr13	50179797	50189830	gene_id "L1FLnI_13q14.2y"	transcript_id "L1FLnI_13q14.2y"
chr13	50299798	50299800	cg06839064	chr13	50293802	50302836	gene_id "L1FLnI_13q14.2z"	transcript_id "L1FLnI_13q14.2z"
chr13	50982155	50982157	cg26256420	chr13	50978556	50988570	gene_id "L1FLnI_13q14.3d"	transcript_id "L1FLnI_13q14.3d"
chr13	51518879	51518881	cg24674269	chr13	51509219	51519338	gene_id "L1FLnI_13q14.3e"	transcript_id "L1FLnI_13q14.3e"
chr13	51524420	51524422	cg04260202	chr13	51523317	51533017	gene_id "L1FLnI_13q14.3f"	transcript_id "L1FLnI_13q14.3f"
chr13	51524452	51524454	cg07436820	chr13	51523317	51533017	gene_id "L1FLnI_13q14.3f"	transcript_id "L1FLnI_13q14.3f"
chr13	51532919	51532921	cg21202809	chr13	51523317	51533017	gene_id "L1FLnI_13q14.3f"	transcript_id "L1FLnI_13q14.3f"
chr13	51563945	51563947	cg13703698	chr13	51563537	51572148	gene_id "L1FLnI_13q14.3g"	transcript_id "L1FLnI_13q14.3g"
chr13	51565378	51565380	cg16599150	chr13	51563537	51572148	gene_id "L1FLnI_13q14.3g"	transcript_id "L1FLnI_13q14.3g"
chr13	51564161	51564163	cg22039467	chr13	51563537	51572148	gene_id "L1FLnI_13q14.3g"	transcript_id "L1FLnI_13q14.3g"
chr13	51565254	51565256	cg23869204	chr13	51563537	51572148	gene_id "L1FLnI_13q14.3g"	transcript_id "L1FLnI_13q14.3g"
chr13	51565403	51565405	cg24191189	chr13	51563537	51572148	gene_id "L1FLnI_13q14.3g"	transcript_id "L1FLnI_13q14.3g"
chr13	51565068	51565070	cg24712617	chr13	51563537	51572148	gene_id "L1FLnI_13q14.3g"	transcript_id "L1FLnI_13q14.3g"
chr13	51979186	51979188	cg14984461	chr13	51979129	51989567	gene_id "L1FLnI_13q14.3j"	transcript_id "L1FLnI_13q14.3j"
chr13	52570391	52570393	cg05547146	chr13	52564353	52573806	gene_id "L1FLnI_13q14.3o"	transcript_id "L1FLnI_13q14.3o"
chr13	52570391	52570393	cg05547146	chr13	52564353	52573415	gene_id "L1FLnI_13q14.3p"	transcript_id "L1FLnI_13q14.3p"
chr13	54286953	54286955	cg14420000	chr13	54280877	54291256	gene_id "L1FLnI_13q14.3u"	transcript_id "L1FLnI_13q14.3u"
chr13	54286953	54286955	cg14420000	chr13	54280882	54291256	gene_id "L1FLnI_13q14.3v"	transcript_id "L1FLnI_13q14.3v"
chr13	55244799	55244801	cg14642414	chr13	55240813	55251335	gene_id "L1FLnI_13q21.1b"	transcript_id "L1FLnI_13q21.1b"
chr13	55245705	55245707	cg19948167	chr13	55240813	55251335	gene_id "L1FLnI_13q21.1b"	transcript_id "L1FLnI_13q21.1b"
chr13	57582043	57582045	cg11525035	chr13	57575642	57585525	gene_id "L1FLnI_13q21.1p"	transcript_id "L1FLnI_13q21.1p"
chr13	58211303	58211305	cg16034742	chr13	58210641	58219799	gene_id "L1FLnI_13q21.1v"	transcript_id "L1FLnI_13q21.1v"
chr13	58211278	58211280	cg26739005	chr13	58210641	58219799	gene_id "L1FLnI_13q21.1v"	transcript_id "L1FLnI_13q21.1v"
chr13	58678481	58678483	cg16532362	chr13	58673409	58682143	gene_id "L1FLnI_13q21.1x"	transcript_id "L1FLnI_13q21.1x"
chr13	58678487	58678489	cg27496179	chr13	58673409	58682143	gene_id "L1FLnI_13q21.1x"	transcript_id "L1FLnI_13q21.1x"
chr13	59032791	59032793	cg09671187	chr13	59026074	59034672	gene_id "L1FLnI_13q21.2a"	transcript_id "L1FLnI_13q21.2a"
chr13	59587955	59587957	cg10730576	chr13	59587184	59597261	gene_id "L1FLnI_13q21.2f"	transcript_id "L1FLnI_13q21.2f"
chr13	60663458	60663460	cg05441198	chr13	60657071	60665670	gene_id "L1FLnI_13q21.2h"	transcript_id "L1FLnI_13q21.2h"
chr13	61685851	61685853	cg07870561	chr13	61682053	61690972	gene_id "L1FLnI_13q21.2p"	transcript_id "L1FLnI_13q21.2p"
chr13	62510342	62510344	cg24306422	chr13	62506835	62516510	gene_id "L1FLnI_13q21.31b"	transcript_id "L1FLnI_13q21.31b"
chr13	62512258	62512260	cg26524889	chr13	62506835	62516510	gene_id "L1FLnI_13q21.31b"	transcript_id "L1FLnI_13q21.31b"
chr13	65582715	65582717	cg04845047	chr13	65581677	65591824	gene_id "L1FLnI_13q21.32c"	transcript_id "L1FLnI_13q21.32c"
chr13	65678044	65678046	cg12078913	chr13	65670407	65679455	gene_id "L1FLnI_13q21.32d"	transcript_id "L1FLnI_13q21.32d"
chr13	66737766	66737768	cg25631436	chr13	66733984	66744007	gene_id "L1FLnI_13q21.32i"	transcript_id "L1FLnI_13q21.32i"
chr13	67687562	67687564	cg07132100	chr13	67679749	67689788	gene_id "L1FLnI_13q21.32l"	transcript_id "L1FLnI_13q21.32l"
chr13	67685972	67685974	cg07457918	chr13	67679749	67689788	gene_id "L1FLnI_13q21.32l"	transcript_id "L1FLnI_13q21.32l"
chr13	72062624	72062626	cg19601807	chr13	72058627	72068893	gene_id "L1FLnI_13q21.33h"	transcript_id "L1FLnI_13q21.33h"
chr13	72610599	72610601	cg19565241	chr13	72606748	72616787	gene_id "L1FLnI_13q21.33j"	transcript_id "L1FLnI_13q21.33j"
chr13	73640674	73640676	cg15847775	chr13	73637029	73647051	gene_id "L1FLnI_13q22.1b"	transcript_id "L1FLnI_13q22.1b"
chr13	74241803	74241805	cg05274503	chr13	74235446	74245470	gene_id "L1FLnI_13q22.1c"	transcript_id "L1FLnI_13q22.1c"
chr13	74243882	74243884	cg21190573	chr13	74235446	74245470	gene_id "L1FLnI_13q22.1c"	transcript_id "L1FLnI_13q22.1c"
chr13	74244494	74244496	cg24001856	chr13	74235446	74245470	gene_id "L1FLnI_13q22.1c"	transcript_id "L1FLnI_13q22.1c"
chr13	74426484	74426486	cg19071460	chr13	74422828	74432854	gene_id "L1FLnI_13q22.1e"	transcript_id "L1FLnI_13q22.1e"
chr13	75249567	75249569	cg18735551	chr13	75240655	75250814	gene_id "L1FLnI_13q22.2b"	transcript_id "L1FLnI_13q22.2b"
chr13	75249531	75249533	cg26190892	chr13	75240655	75250814	gene_id "L1FLnI_13q22.2b"	transcript_id "L1FLnI_13q22.2b"
chr13	75249567	75249569	cg18735551	chr13	75240671	75250814	gene_id "L1FLnI_13q22.2c"	transcript_id "L1FLnI_13q22.2c"
chr13	75249531	75249533	cg26190892	chr13	75240671	75250814	gene_id "L1FLnI_13q22.2c"	transcript_id "L1FLnI_13q22.2c"
chr13	77437404	77437406	cg23031108	chr13	77437335	77446895	gene_id "L1FLnI_13q22.3b"	transcript_id "L1FLnI_13q22.3b"
chr13	82045651	82045653	cg05331252	chr13	82041851	82051880	gene_id "L1FLnI_13q31.1ba"	transcript_id "L1FLnI_13q31.1ba"
chr13	82045651	82045653	cg05331252	chr13	82041851	82051908	gene_id "L1FLnI_13q31.1ca"	transcript_id "L1FLnI_13q31.1ca"
chr13	79838363	79838365	cg11020329	chr13	79836170	79846317	gene_id "L1FLnI_13q31.1h"	transcript_id "L1FLnI_13q31.1h"
chr13	79884911	79884913	cg23342148	chr13	79883536	79893736	gene_id "L1FLnI_13q31.1i"	transcript_id "L1FLnI_13q31.1i"
chr13	80096472	80096474	cg20889904	chr13	80087992	80097805	gene_id "L1FLnI_13q31.1m"	transcript_id "L1FLnI_13q31.1m"
chr13	80707697	80707699	cg04880890	chr13	80698716	80707828	gene_id "L1FLnI_13q31.1t"	transcript_id "L1FLnI_13q31.1t"
chr13	80704567	80704569	cg15461699	chr13	80698716	80707828	gene_id "L1FLnI_13q31.1t"	transcript_id "L1FLnI_13q31.1t"
chr13	89088085	89088087	cg07421068	chr13	89084387	89094418	gene_id "L1FLnI_13q31.2d"	transcript_id "L1FLnI_13q31.2d"
chr13	90519860	90519861	ch.13.1354568F	chr13	90515769	90525713	gene_id "L1FLnI_13q31.3b"	transcript_id "L1FLnI_13q31.3b"
chr13	91440626	91440628	cg13816734	chr13	91432703	91442509	gene_id "L1FLnI_13q31.3g"	transcript_id "L1FLnI_13q31.3g"
chr13	92752680	92752682	cg13877944	chr13	92748977	92758988	gene_id "L1FLnI_13q31.3k"	transcript_id "L1FLnI_13q31.3k"
chr13	93243356	93243358	cg09507020	chr13	93236256	93246924	gene_id "L1FLnI_13q31.3m"	transcript_id "L1FLnI_13q31.3m"
chr13	93244566	93244568	cg24940155	chr13	93236256	93246924	gene_id "L1FLnI_13q31.3m"	transcript_id "L1FLnI_13q31.3m"
chr13	93497019	93497021	cg01392776	chr13	93490020	93500037	gene_id "L1FLnI_13q31.3n"	transcript_id "L1FLnI_13q31.3n"
chr13	93498070	93498072	cg07568616	chr13	93490020	93500037	gene_id "L1FLnI_13q31.3n"	transcript_id "L1FLnI_13q31.3n"
chr13	93497312	93497314	cg22417614	chr13	93490020	93500037	gene_id "L1FLnI_13q31.3n"	transcript_id "L1FLnI_13q31.3n"
chr13	94369768	94369770	cg12573033	chr13	94368701	94378701	gene_id "L1FLnI_13q31.3o"	transcript_id "L1FLnI_13q31.3o"
chr13	94369768	94369770	cg12573033	chr13	94368701	94378691	gene_id "L1FLnI_13q31.3p"	transcript_id "L1FLnI_13q31.3p"
chr13	94527072	94527074	cg04743860	chr13	94523153	94533298	gene_id "L1FLnI_13q32.1a"	transcript_id "L1FLnI_13q32.1a"
chr13	95088046	95088048	cg07237438	chr13	95086606	95096190	gene_id "L1FLnI_13q32.1b"	transcript_id "L1FLnI_13q32.1b"
chr13	95088046	95088048	cg07237438	chr13	95086606	95095786	gene_id "L1FLnI_13q32.1c"	transcript_id "L1FLnI_13q32.1c"
chr13	95742124	95742126	cg25434320	chr13	95733201	95744337	gene_id "L1FLnI_13q32.1e"	transcript_id "L1FLnI_13q32.1e"
chr13	95916883	95916885	cg02248900	chr13	95912080	95921861	gene_id "L1FLnI_13q32.1f"	transcript_id "L1FLnI_13q32.1f"
chr13	95915929	95915931	cg06487102	chr13	95912080	95921861	gene_id "L1FLnI_13q32.1f"	transcript_id "L1FLnI_13q32.1f"
chr13	95916642	95916644	cg12933901	chr13	95912080	95921861	gene_id "L1FLnI_13q32.1f"	transcript_id "L1FLnI_13q32.1f"
chr13	95916326	95916328	cg16411730	chr13	95912080	95921861	gene_id "L1FLnI_13q32.1f"	transcript_id "L1FLnI_13q32.1f"
chr13	96331878	96331880	cg08919528	chr13	96325682	96335708	gene_id "L1FLnI_13q32.1h"	transcript_id "L1FLnI_13q32.1h"
chr13	96331951	96331953	cg11722990	chr13	96325682	96335708	gene_id "L1FLnI_13q32.1h"	transcript_id "L1FLnI_13q32.1h"
chr13	96772567	96772569	cg00711788	chr13	96769372	96779824	gene_id "L1FLnI_13q32.1k"	transcript_id "L1FLnI_13q32.1k"
chr13	96769774	96769776	cg09122588	chr13	96769372	96779824	gene_id "L1FLnI_13q32.1k"	transcript_id "L1FLnI_13q32.1k"
chr13	96772125	96772127	cg14772125	chr13	96769372	96779824	gene_id "L1FLnI_13q32.1k"	transcript_id "L1FLnI_13q32.1k"
chr13	96772567	96772569	cg00711788	chr13	96769372	96779815	gene_id "L1FLnI_13q32.1l"	transcript_id "L1FLnI_13q32.1l"
chr13	96769774	96769776	cg09122588	chr13	96769372	96779815	gene_id "L1FLnI_13q32.1l"	transcript_id "L1FLnI_13q32.1l"
chr13	96772125	96772127	cg14772125	chr13	96769372	96779815	gene_id "L1FLnI_13q32.1l"	transcript_id "L1FLnI_13q32.1l"
chr13	97056236	97056238	cg09570563	chr13	97048684	97058510	gene_id "L1FLnI_13q32.1n"	transcript_id "L1FLnI_13q32.1n"
chr13	97056858	97056860	cg18773767	chr13	97048684	97058510	gene_id "L1FLnI_13q32.1n"	transcript_id "L1FLnI_13q32.1n"
chr13	97730609	97730611	cg06211041	chr13	97726914	97736943	gene_id "L1FLnI_13q32.2c"	transcript_id "L1FLnI_13q32.2c"
chr13	97730609	97730611	cg06211041	chr13	97726914	97736951	gene_id "L1FLnI_13q32.2d"	transcript_id "L1FLnI_13q32.2d"
chr13	101473302	101473304	cg13342370	chr13	101469572	101481169	gene_id "L1FLnI_13q33.1a"	transcript_id "L1FLnI_13q33.1a"
chr13	101474442	101474444	cg27500125	chr13	101469572	101481169	gene_id "L1FLnI_13q33.1a"	transcript_id "L1FLnI_13q33.1a"
chr13	101539098	101539100	cg13707371	chr13	101538553	101548699	gene_id "L1FLnI_13q33.1b"	transcript_id "L1FLnI_13q33.1b"
chr13	105382982	105382984	cg18089051	chr13	105379753	105388845	gene_id "L1FLnI_13q33.2c"	transcript_id "L1FLnI_13q33.2c"
chr13	106213880	106213882	cg01522278	chr13	106210042	106220055	gene_id "L1FLnI_13q33.2e"	transcript_id "L1FLnI_13q33.2e"
chr13	106213770	106213772	cg14882797	chr13	106210042	106220055	gene_id "L1FLnI_13q33.2e"	transcript_id "L1FLnI_13q33.2e"
chr13	106935021	106935023	cg24524735	chr13	106928833	106938863	gene_id "L1FLnI_13q33.3b"	transcript_id "L1FLnI_13q33.3b"
chr13	107938059	107938061	cg17248182	chr13	107937183	107946616	gene_id "L1FLnI_13q33.3e"	transcript_id "L1FLnI_13q33.3e"
chr13	107938059	107938061	cg17248182	chr13	107937183	107946587	gene_id "L1FLnI_13q33.3f"	transcript_id "L1FLnI_13q33.3f"
chr13	108165599	108165601	cg07743730	chr13	108164227	108173769	gene_id "L1FLnI_13q33.3g"	transcript_id "L1FLnI_13q33.3g"
chr13	108335314	108335316	cg08915125	chr13	108326267	108335467	gene_id "L1FLnI_13q33.3h"	transcript_id "L1FLnI_13q33.3h"
chr13	108326789	108326791	cg24640561	chr13	108326267	108335467	gene_id "L1FLnI_13q33.3h"	transcript_id "L1FLnI_13q33.3h"
chr13	108734692	108734694	cg26475577	chr13	108734617	108744782	gene_id "L1FLnI_13q33.3j"	transcript_id "L1FLnI_13q33.3j"
chr13	109509723	109509725	cg04115023	chr13	109501813	109511946	gene_id "L1FLnI_13q33.3l"	transcript_id "L1FLnI_13q33.3l"
chr13	110666292	110666294	cg08289839	chr13	110666097	110676217	gene_id "L1FLnI_13q34a"	transcript_id "L1FLnI_13q34a"
chr13	110666142	110666144	cg08400494	chr13	110666097	110676217	gene_id "L1FLnI_13q34a"	transcript_id "L1FLnI_13q34a"
chr13	110666207	110666209	cg12423658	chr13	110666097	110676217	gene_id "L1FLnI_13q34a"	transcript_id "L1FLnI_13q34a"
chr13	110669733	110669735	cg25616771	chr13	110666097	110676217	gene_id "L1FLnI_13q34a"	transcript_id "L1FLnI_13q34a"
chr13	110992442	110992444	cg01751961	chr13	110990491	111000207	gene_id "L1FLnI_13q34b"	transcript_id "L1FLnI_13q34b"
chr13	110991931	110991933	cg18446069	chr13	110990491	111000207	gene_id "L1FLnI_13q34b"	transcript_id "L1FLnI_13q34b"
chr13	111254598	111254600	cg02405619	chr13	111254003	111262837	gene_id "L1FLnI_13q34c"	transcript_id "L1FLnI_13q34c"
chr13	111259115	111259117	cg06807303	chr13	111254003	111262837	gene_id "L1FLnI_13q34c"	transcript_id "L1FLnI_13q34c"
chr13	111255617	111255619	cg07073749	chr13	111254003	111262837	gene_id "L1FLnI_13q34c"	transcript_id "L1FLnI_13q34c"
chr13	111259179	111259181	cg09218635	chr13	111254003	111262837	gene_id "L1FLnI_13q34c"	transcript_id "L1FLnI_13q34c"
chr13	111256952	111256954	cg20363022	chr13	111254003	111262837	gene_id "L1FLnI_13q34c"	transcript_id "L1FLnI_13q34c"
chr13	111505571	111505573	cg02262167	chr13	111495610	111505772	gene_id "L1FLnI_13q34d"	transcript_id "L1FLnI_13q34d"
chr13	111505384	111505386	cg14709833	chr13	111495610	111505772	gene_id "L1FLnI_13q34d"	transcript_id "L1FLnI_13q34d"
chr13	111893684	111893686	cg02034311	chr13	111886333	111895385	gene_id "L1FLnI_13q34e"	transcript_id "L1FLnI_13q34e"
chr13	111893026	111893028	cg02191228	chr13	111886333	111895385	gene_id "L1FLnI_13q34e"	transcript_id "L1FLnI_13q34e"
chr13	111893055	111893057	cg02739040	chr13	111886333	111895385	gene_id "L1FLnI_13q34e"	transcript_id "L1FLnI_13q34e"
chr13	111893991	111893993	cg07348854	chr13	111886333	111895385	gene_id "L1FLnI_13q34e"	transcript_id "L1FLnI_13q34e"
chr13	111893750	111893752	cg12093775	chr13	111886333	111895385	gene_id "L1FLnI_13q34e"	transcript_id "L1FLnI_13q34e"
chr13	111893338	111893340	cg15074709	chr13	111886333	111895385	gene_id "L1FLnI_13q34e"	transcript_id "L1FLnI_13q34e"
chr13	111893144	111893146	cg16203491	chr13	111886333	111895385	gene_id "L1FLnI_13q34e"	transcript_id "L1FLnI_13q34e"
chr13	111892383	111892385	cg17291325	chr13	111886333	111895385	gene_id "L1FLnI_13q34e"	transcript_id "L1FLnI_13q34e"
chr13	111893556	111893558	cg23153481	chr13	111886333	111895385	gene_id "L1FLnI_13q34e"	transcript_id "L1FLnI_13q34e"
chr14	19128859	19128861	cg02098380	chr14	19122650	19131607	gene_id "L1FLnI_14q11.2c"	transcript_id "L1FLnI_14q11.2c"
chr14	19268587	19268589	cg15405153	chr14	19268388	19277346	gene_id "L1FLnI_14q11.2d"	transcript_id "L1FLnI_14q11.2d"
chr14	20236201	20236203	cg04224084	chr14	20230076	20239801	gene_id "L1FLnI_14q11.2i"	transcript_id "L1FLnI_14q11.2i"
chr14	20857690	20857692	cg11791726	chr14	20856625	20866768	gene_id "L1FLnI_14q11.2k"	transcript_id "L1FLnI_14q11.2k"
chr14	32457693	32457695	cg09998151	chr14	32456844	32467254	gene_id "L1FLnI_14q12ab"	transcript_id "L1FLnI_14q12ab"
chr14	28188760	28188762	cg10295683	chr14	28184944	28194970	gene_id "L1FLnI_14q12ba"	transcript_id "L1FLnI_14q12ba"
chr14	32513901	32513903	cg22354080	chr14	32513815	32523827	gene_id "L1FLnI_14q12bb"	transcript_id "L1FLnI_14q12bb"
chr14	24774347	24774349	cg17475883	chr14	24764664	24774508	gene_id "L1FLnI_14q12d"	transcript_id "L1FLnI_14q12d"
chr14	28318186	28318188	cg02128233	chr14	28312004	28322023	gene_id "L1FLnI_14q12da"	transcript_id "L1FLnI_14q12da"
chr14	32857928	32857930	cg10005490	chr14	32850662	32860808	gene_id "L1FLnI_14q12eb"	transcript_id "L1FLnI_14q12eb"
chr14	28635772	28635774	cg18713401	chr14	28635172	28645295	gene_id "L1FLnI_14q12fa"	transcript_id "L1FLnI_14q12fa"
chr14	25372375	25372377	cg11491851	chr14	25364270	25374180	gene_id "L1FLnI_14q12j"	transcript_id "L1FLnI_14q12j"
chr14	29971379	29971381	cg01659197	chr14	29968563	29978985	gene_id "L1FLnI_14q12ka"	transcript_id "L1FLnI_14q12ka"
chr14	29971291	29971293	cg13590711	chr14	29968563	29978985	gene_id "L1FLnI_14q12ka"	transcript_id "L1FLnI_14q12ka"
chr14	29971205	29971207	cg14159970	chr14	29968563	29978985	gene_id "L1FLnI_14q12ka"	transcript_id "L1FLnI_14q12ka"
chr14	30143452	30143454	cg13106472	chr14	30141920	30151461	gene_id "L1FLnI_14q12ma"	transcript_id "L1FLnI_14q12ma"
chr14	30363702	30363704	cg12882999	chr14	30360039	30370068	gene_id "L1FLnI_14q12na"	transcript_id "L1FLnI_14q12na"
chr14	30474294	30474296	cg07105734	chr14	30470546	30480562	gene_id "L1FLnI_14q12pa"	transcript_id "L1FLnI_14q12pa"
chr14	30474290	30474292	cg17029374	chr14	30470546	30480562	gene_id "L1FLnI_14q12pa"	transcript_id "L1FLnI_14q12pa"
chr14	26008439	26008441	cg15720543	chr14	26005910	26017074	gene_id "L1FLnI_14q12q"	transcript_id "L1FLnI_14q12q"
chr14	30474294	30474296	cg07105734	chr14	30470546	30480585	gene_id "L1FLnI_14q12qa"	transcript_id "L1FLnI_14q12qa"
chr14	30474290	30474292	cg17029374	chr14	30470546	30480585	gene_id "L1FLnI_14q12qa"	transcript_id "L1FLnI_14q12qa"
chr14	30691615	30691617	cg19721611	chr14	30684311	30694337	gene_id "L1FLnI_14q12sa"	transcript_id "L1FLnI_14q12sa"
chr14	30692215	30692217	cg20087776	chr14	30684311	30694337	gene_id "L1FLnI_14q12sa"	transcript_id "L1FLnI_14q12sa"
chr14	26679098	26679100	cg23685885	chr14	26672817	26682874	gene_id "L1FLnI_14q12u"	transcript_id "L1FLnI_14q12u"
chr14	27366932	27366934	cg09998281	chr14	27357046	27367155	gene_id "L1FLnI_14q12v"	transcript_id "L1FLnI_14q12v"
chr14	31640074	31640076	cg19883843	chr14	31633591	31643736	gene_id "L1FLnI_14q12va"	transcript_id "L1FLnI_14q12va"
chr14	27506658	27506660	cg23014690	chr14	27500434	27511092	gene_id "L1FLnI_14q12w"	transcript_id "L1FLnI_14q12w"
chr14	31812274	31812276	cg02182444	chr14	31806126	31816269	gene_id "L1FLnI_14q12wa"	transcript_id "L1FLnI_14q12wa"
chr14	31812417	31812419	cg18667757	chr14	31806126	31816269	gene_id "L1FLnI_14q12wa"	transcript_id "L1FLnI_14q12wa"
chr14	27672218	27672220	cg20971956	chr14	27669561	27679595	gene_id "L1FLnI_14q12x"	transcript_id "L1FLnI_14q12x"
chr14	27672218	27672220	cg20971956	chr14	27669561	27679615	gene_id "L1FLnI_14q12y"	transcript_id "L1FLnI_14q12y"
chr14	32272222	32272224	cg10075641	chr14	32268942	32278168	gene_id "L1FLnI_14q12ya"	transcript_id "L1FLnI_14q12ya"
chr14	27845715	27845717	cg02130404	chr14	27845294	27855523	gene_id "L1FLnI_14q12z"	transcript_id "L1FLnI_14q12z"
chr14	34388785	34388787	cg09285099	chr14	34387715	34398159	gene_id "L1FLnI_14q13.1c"	transcript_id "L1FLnI_14q13.1c"
chr14	36702695	36702697	cg04026387	chr14	36693425	36703582	gene_id "L1FLnI_14q13.3f"	transcript_id "L1FLnI_14q13.3f"
chr14	36700855	36700857	cg16329944	chr14	36693425	36703582	gene_id "L1FLnI_14q13.3f"	transcript_id "L1FLnI_14q13.3f"
chr14	37186251	37186253	cg22496720	chr14	37184267	37194461	gene_id "L1FLnI_14q13.3h"	transcript_id "L1FLnI_14q13.3h"
chr14	37186931	37186933	cg26004450	chr14	37184267	37194461	gene_id "L1FLnI_14q13.3h"	transcript_id "L1FLnI_14q13.3h"
chr14	37356761	37356763	cg09325695	chr14	37350420	37360433	gene_id "L1FLnI_14q13.3j"	transcript_id "L1FLnI_14q13.3j"
chr14	37772524	37772526	cg21797973	chr14	37766298	37776331	gene_id "L1FLnI_14q21.1b"	transcript_id "L1FLnI_14q21.1b"
chr14	37787012	37787014	cg03586483	chr14	37780144	37790267	gene_id "L1FLnI_14q21.1c"	transcript_id "L1FLnI_14q21.1c"
chr14	39827861	39827863	cg07725204	chr14	39819535	39829663	gene_id "L1FLnI_14q21.1ea"	transcript_id "L1FLnI_14q21.1ea"
chr14	40280909	40280911	cg16664714	chr14	40274117	40282655	gene_id "L1FLnI_14q21.1fa"	transcript_id "L1FLnI_14q21.1fa"
chr14	40348239	40348241	cg02022978	chr14	40344560	40354580	gene_id "L1FLnI_14q21.1ia"	transcript_id "L1FLnI_14q21.1ia"
chr14	40348360	40348362	cg26075252	chr14	40344560	40354580	gene_id "L1FLnI_14q21.1ia"	transcript_id "L1FLnI_14q21.1ia"
chr14	40348239	40348241	cg02022978	chr14	40344560	40354609	gene_id "L1FLnI_14q21.1ja"	transcript_id "L1FLnI_14q21.1ja"
chr14	40348360	40348362	cg26075252	chr14	40344560	40354609	gene_id "L1FLnI_14q21.1ja"	transcript_id "L1FLnI_14q21.1ja"
chr14	40954633	40954635	cg20465830	chr14	40948418	40958434	gene_id "L1FLnI_14q21.1ka"	transcript_id "L1FLnI_14q21.1ka"
chr14	38605630	38605632	cg00625902	chr14	38596508	38605792	gene_id "L1FLnI_14q21.1m"	transcript_id "L1FLnI_14q21.1m"
chr14	41828528	41828530	cg16274229	chr14	41819376	41828908	gene_id "L1FLnI_14q21.1oa"	transcript_id "L1FLnI_14q21.1oa"
chr14	39016867	39016869	cg07320684	chr14	39013673	39023827	gene_id "L1FLnI_14q21.1q"	transcript_id "L1FLnI_14q21.1q"
chr14	39017434	39017436	cg08170119	chr14	39013673	39023827	gene_id "L1FLnI_14q21.1q"	transcript_id "L1FLnI_14q21.1q"
chr14	39015681	39015683	cg09190677	chr14	39013673	39023827	gene_id "L1FLnI_14q21.1q"	transcript_id "L1FLnI_14q21.1q"
chr14	42111982	42111984	cg07637736	chr14	42105609	42114744	gene_id "L1FLnI_14q21.1qa"	transcript_id "L1FLnI_14q21.1qa"
chr14	42113551	42113553	cg24665000	chr14	42105609	42114744	gene_id "L1FLnI_14q21.1qa"	transcript_id "L1FLnI_14q21.1qa"
chr14	39469219	39469221	cg00265925	chr14	39461850	39473421	gene_id "L1FLnI_14q21.1t"	transcript_id "L1FLnI_14q21.1t"
chr14	39468610	39468612	cg04621962	chr14	39461850	39473421	gene_id "L1FLnI_14q21.1t"	transcript_id "L1FLnI_14q21.1t"
chr14	39577049	39577051	cg04147689	chr14	39570176	39580655	gene_id "L1FLnI_14q21.1x"	transcript_id "L1FLnI_14q21.1x"
chr14	39590111	39590113	cg14143323	chr14	39583751	39593791	gene_id "L1FLnI_14q21.1y"	transcript_id "L1FLnI_14q21.1y"
chr14	39590111	39590113	cg14143323	chr14	39583766	39593791	gene_id "L1FLnI_14q21.1z"	transcript_id "L1FLnI_14q21.1z"
chr14	43062500	43062502	cg13498940	chr14	43058836	43068863	gene_id "L1FLnI_14q21.2a"	transcript_id "L1FLnI_14q21.2a"
chr14	43062515	43062517	cg20010076	chr14	43058836	43068863	gene_id "L1FLnI_14q21.2a"	transcript_id "L1FLnI_14q21.2a"
chr14	44567315	44567317	cg16157364	chr14	44563639	44573212	gene_id "L1FLnI_14q21.2p"	transcript_id "L1FLnI_14q21.2p"
chr14	44567624	44567626	cg17104419	chr14	44563639	44573212	gene_id "L1FLnI_14q21.2p"	transcript_id "L1FLnI_14q21.2p"
chr14	44567183	44567185	cg19925399	chr14	44563639	44573212	gene_id "L1FLnI_14q21.2p"	transcript_id "L1FLnI_14q21.2p"
chr14	45891505	45891507	cg13541696	chr14	45882729	45892758	gene_id "L1FLnI_14q21.2x"	transcript_id "L1FLnI_14q21.2x"
chr14	45889075	45889077	cg19716125	chr14	45882729	45892758	gene_id "L1FLnI_14q21.2x"	transcript_id "L1FLnI_14q21.2x"
chr14	45888935	45888937	cg24170212	chr14	45882729	45892758	gene_id "L1FLnI_14q21.2x"	transcript_id "L1FLnI_14q21.2x"
chr14	47901473	47901475	cg18494563	chr14	47897682	47907704	gene_id "L1FLnI_14q21.3f"	transcript_id "L1FLnI_14q21.3f"
chr14	48605493	48605495	cg08723574	chr14	48603244	48613348	gene_id "L1FLnI_14q21.3n"	transcript_id "L1FLnI_14q21.3n"
chr14	48607080	48607082	cg09537958	chr14	48603244	48613348	gene_id "L1FLnI_14q21.3n"	transcript_id "L1FLnI_14q21.3n"
chr14	49135185	49135187	cg06348811	chr14	49125372	49135753	gene_id "L1FLnI_14q21.3w"	transcript_id "L1FLnI_14q21.3w"
chr14	51419937	51419939	cg13349726	chr14	51412675	51422810	gene_id "L1FLnI_14q22.1a"	transcript_id "L1FLnI_14q22.1a"
chr14	51419999	51420001	cg27336258	chr14	51412675	51422810	gene_id "L1FLnI_14q22.1a"	transcript_id "L1FLnI_14q22.1a"
chr14	52155977	52155979	cg05008843	chr14	52154275	52164337	gene_id "L1FLnI_14q22.1c"	transcript_id "L1FLnI_14q22.1c"
chr14	52155977	52155979	cg05008843	chr14	52154275	52164365	gene_id "L1FLnI_14q22.1d"	transcript_id "L1FLnI_14q22.1d"
chr14	52378786	52378788	cg13115411	chr14	52372715	52382146	gene_id "L1FLnI_14q22.1f"	transcript_id "L1FLnI_14q22.1f"
chr14	52379995	52379997	cg16420555	chr14	52372715	52382146	gene_id "L1FLnI_14q22.1f"	transcript_id "L1FLnI_14q22.1f"
chr14	52377897	52377899	cg23909036	chr14	52372715	52382146	gene_id "L1FLnI_14q22.1f"	transcript_id "L1FLnI_14q22.1f"
chr14	53273979	53273981	cg12669137	chr14	53265908	53275079	gene_id "L1FLnI_14q22.1k"	transcript_id "L1FLnI_14q22.1k"
chr14	53273027	53273028	ch.14.52809496F	chr14	53265908	53275079	gene_id "L1FLnI_14q22.1k"	transcript_id "L1FLnI_14q22.1k"
chr14	53306317	53306319	cg18061903	chr14	53297887	53306991	gene_id "L1FLnI_14q22.1l"	transcript_id "L1FLnI_14q22.1l"
chr14	53306317	53306319	cg18061903	chr14	53297901	53306991	gene_id "L1FLnI_14q22.1m"	transcript_id "L1FLnI_14q22.1m"
chr14	53795134	53795136	cg09220563	chr14	53794408	53804827	gene_id "L1FLnI_14q22.2a"	transcript_id "L1FLnI_14q22.2a"
chr14	54870549	54870551	cg19502207	chr14	54866866	54877005	gene_id "L1FLnI_14q22.2f"	transcript_id "L1FLnI_14q22.2f"
chr14	54945154	54945156	cg06261428	chr14	54944577	54954622	gene_id "L1FLnI_14q22.2g"	transcript_id "L1FLnI_14q22.2g"
chr14	61064257	61064259	cg27455021	chr14	61054620	61064648	gene_id "L1FLnI_14q23.1ba"	transcript_id "L1FLnI_14q23.1ba"
chr14	61101498	61101500	cg00295574	chr14	61091773	61101894	gene_id "L1FLnI_14q23.1ca"	transcript_id "L1FLnI_14q23.1ca"
chr14	57799697	57799699	cg23550869	chr14	57795519	57804076	gene_id "L1FLnI_14q23.1d"	transcript_id "L1FLnI_14q23.1d"
chr14	58032843	58032845	cg23642334	chr14	58029041	58039039	gene_id "L1FLnI_14q23.1g"	transcript_id "L1FLnI_14q23.1g"
chr14	58923314	58923316	cg13240109	chr14	58920099	58929538	gene_id "L1FLnI_14q23.1j"	transcript_id "L1FLnI_14q23.1j"
chr14	59407377	59407379	cg11247712	chr14	59400339	59409229	gene_id "L1FLnI_14q23.1k"	transcript_id "L1FLnI_14q23.1k"
chr14	59406761	59406763	cg21493768	chr14	59400339	59409229	gene_id "L1FLnI_14q23.1k"	transcript_id "L1FLnI_14q23.1k"
chr14	59407377	59407379	cg11247712	chr14	59405952	59416109	gene_id "L1FLnI_14q23.1l"	transcript_id "L1FLnI_14q23.1l"
chr14	59406761	59406763	cg21493768	chr14	59405952	59416109	gene_id "L1FLnI_14q23.1l"	transcript_id "L1FLnI_14q23.1l"
chr14	59512275	59512277	cg15734317	chr14	59509682	59519828	gene_id "L1FLnI_14q23.1m"	transcript_id "L1FLnI_14q23.1m"
chr14	59510746	59510748	cg26010884	chr14	59509682	59519828	gene_id "L1FLnI_14q23.1m"	transcript_id "L1FLnI_14q23.1m"
chr14	59656467	59656469	cg07581983	chr14	59653946	59662660	gene_id "L1FLnI_14q23.1o"	transcript_id "L1FLnI_14q23.1o"
chr14	59729970	59729972	cg10814736	chr14	59729894	59739670	gene_id "L1FLnI_14q23.1p"	transcript_id "L1FLnI_14q23.1p"
chr14	62053065	62053067	cg14192081	chr14	62044956	62055119	gene_id "L1FLnI_14q23.2c"	transcript_id "L1FLnI_14q23.2c"
chr14	62636852	62636854	cg01968676	chr14	62633060	62643211	gene_id "L1FLnI_14q23.2i"	transcript_id "L1FLnI_14q23.2i"
chr14	63163902	63163904	cg25568261	chr14	63163344	63171843	gene_id "L1FLnI_14q23.2k"	transcript_id "L1FLnI_14q23.2k"
chr14	63300635	63300637	cg02176215	chr14	63299861	63308530	gene_id "L1FLnI_14q23.2l"	transcript_id "L1FLnI_14q23.2l"
chr14	63301014	63301016	cg06446261	chr14	63299861	63308530	gene_id "L1FLnI_14q23.2l"	transcript_id "L1FLnI_14q23.2l"
chr14	63299959	63299961	cg18158739	chr14	63299861	63308530	gene_id "L1FLnI_14q23.2l"	transcript_id "L1FLnI_14q23.2l"
chr14	65862037	65862039	cg05633925	chr14	65854369	65863786	gene_id "L1FLnI_14q23.3b"	transcript_id "L1FLnI_14q23.3b"
chr14	65862044	65862046	cg11731525	chr14	65854369	65863786	gene_id "L1FLnI_14q23.3b"	transcript_id "L1FLnI_14q23.3b"
chr14	66032900	66032902	cg00574177	chr14	66025947	66036115	gene_id "L1FLnI_14q23.3c"	transcript_id "L1FLnI_14q23.3c"
chr14	66198206	66198208	cg16492978	chr14	66197574	66207112	gene_id "L1FLnI_14q23.3e"	transcript_id "L1FLnI_14q23.3e"
chr14	66530642	66530644	cg12326919	chr14	66524007	66534421	gene_id "L1FLnI_14q23.3g"	transcript_id "L1FLnI_14q23.3g"
chr14	66661847	66661849	cg11721026	chr14	66657140	66665791	gene_id "L1FLnI_14q23.3i"	transcript_id "L1FLnI_14q23.3i"
chr14	66859132	66859134	cg05637818	chr14	66854083	66864990	gene_id "L1FLnI_14q23.3m"	transcript_id "L1FLnI_14q23.3m"
chr14	67068831	67068833	cg04946917	chr14	67062175	67071592	gene_id "L1FLnI_14q23.3o"	transcript_id "L1FLnI_14q23.3o"
chr14	67069473	67069475	cg20257797	chr14	67062175	67071592	gene_id "L1FLnI_14q23.3o"	transcript_id "L1FLnI_14q23.3o"
chr14	67180928	67180930	cg06472548	chr14	67173580	67182099	gene_id "L1FLnI_14q23.3q"	transcript_id "L1FLnI_14q23.3q"
chr14	67181022	67181024	cg14231471	chr14	67173580	67182099	gene_id "L1FLnI_14q23.3q"	transcript_id "L1FLnI_14q23.3q"
chr14	67180835	67180837	cg14889200	chr14	67173580	67182099	gene_id "L1FLnI_14q23.3q"	transcript_id "L1FLnI_14q23.3q"
chr14	68026942	68026944	cg15636339	chr14	68023128	68032797	gene_id "L1FLnI_14q24.1b"	transcript_id "L1FLnI_14q24.1b"
chr14	69424793	69424795	cg13990980	chr14	69415432	69425643	gene_id "L1FLnI_14q24.1e"	transcript_id "L1FLnI_14q24.1e"
chr14	72417020	72417022	cg00743641	chr14	72409068	72419187	gene_id "L1FLnI_14q24.2j"	transcript_id "L1FLnI_14q24.2j"
chr14	75802965	75802967	cg10601756	chr14	75794929	75804864	gene_id "L1FLnI_14q24.3a"	transcript_id "L1FLnI_14q24.3a"
chr14	79315982	79315984	cg18459339	chr14	79308435	79317561	gene_id "L1FLnI_14q31.1b"	transcript_id "L1FLnI_14q31.1b"
chr14	81114420	81114422	cg00010242	chr14	81110667	81120690	gene_id "L1FLnI_14q31.1j"	transcript_id "L1FLnI_14q31.1j"
chr14	83217247	83217249	cg06780861	chr14	83212134	83221737	gene_id "L1FLnI_14q31.2a"	transcript_id "L1FLnI_14q31.2a"
chr14	83639073	83639075	cg05116847	chr14	83635800	83645830	gene_id "L1FLnI_14q31.2d"	transcript_id "L1FLnI_14q31.2d"
chr14	83639615	83639617	cg24003649	chr14	83635800	83645830	gene_id "L1FLnI_14q31.2d"	transcript_id "L1FLnI_14q31.2d"
chr14	88130095	88130097	cg01381297	chr14	88121715	88131846	gene_id "L1FLnI_14q31.3ba"	transcript_id "L1FLnI_14q31.3ba"
chr14	88174031	88174033	cg05868126	chr14	88166173	88174916	gene_id "L1FLnI_14q31.3ca"	transcript_id "L1FLnI_14q31.3ca"
chr14	88168367	88168369	cg19816315	chr14	88166173	88174916	gene_id "L1FLnI_14q31.3ca"	transcript_id "L1FLnI_14q31.3ca"
chr14	88463452	88463454	cg25853564	chr14	88455235	88465346	gene_id "L1FLnI_14q31.3ga"	transcript_id "L1FLnI_14q31.3ga"
chr14	85885887	85885889	cg16468183	chr14	85882097	85892116	gene_id "L1FLnI_14q31.3i"	transcript_id "L1FLnI_14q31.3i"
chr14	85885887	85885889	cg16468183	chr14	85882097	85892145	gene_id "L1FLnI_14q31.3j"	transcript_id "L1FLnI_14q31.3j"
chr14	86101865	86101867	cg04751736	chr14	86095436	86105541	gene_id "L1FLnI_14q31.3o"	transcript_id "L1FLnI_14q31.3o"
chr14	86111326	86111328	cg20492230	chr14	86104961	86114994	gene_id "L1FLnI_14q31.3p"	transcript_id "L1FLnI_14q31.3p"
chr14	87655361	87655363	cg06109846	chr14	87655286	87664606	gene_id "L1FLnI_14q31.3y"	transcript_id "L1FLnI_14q31.3y"
chr14	87655739	87655741	cg10044209	chr14	87655286	87664606	gene_id "L1FLnI_14q31.3y"	transcript_id "L1FLnI_14q31.3y"
chr14	87656147	87656149	cg13006631	chr14	87655286	87664606	gene_id "L1FLnI_14q31.3y"	transcript_id "L1FLnI_14q31.3y"
chr14	87656471	87656473	cg25370351	chr14	87655286	87664606	gene_id "L1FLnI_14q31.3y"	transcript_id "L1FLnI_14q31.3y"
chr14	87655299	87655301	cg26995656	chr14	87655286	87664606	gene_id "L1FLnI_14q31.3y"	transcript_id "L1FLnI_14q31.3y"
chr14	90212600	90212602	cg04143547	chr14	90206275	90216304	gene_id "L1FLnI_14q32.11"	transcript_id "L1FLnI_14q32.11"
chr14	91436592	91436594	cg12103802	chr14	91430366	91440393	gene_id "L1FLnI_14q32.12a"	transcript_id "L1FLnI_14q32.12a"
chr14	92236727	92236729	cg13474178	chr14	92226934	92237068	gene_id "L1FLnI_14q32.12c"	transcript_id "L1FLnI_14q32.12c"
chr14	94062853	94062855	cg05560384	chr14	94061992	94071867	gene_id "L1FLnI_14q32.12f"	transcript_id "L1FLnI_14q32.12f"
chr14	94062336	94062338	cg07750128	chr14	94061992	94071867	gene_id "L1FLnI_14q32.12f"	transcript_id "L1FLnI_14q32.12f"
chr14	94062352	94062354	cg11352072	chr14	94061992	94071867	gene_id "L1FLnI_14q32.12f"	transcript_id "L1FLnI_14q32.12f"
chr14	94062805	94062807	cg13182522	chr14	94061992	94071867	gene_id "L1FLnI_14q32.12f"	transcript_id "L1FLnI_14q32.12f"
chr14	94062438	94062440	cg22090721	chr14	94061992	94071867	gene_id "L1FLnI_14q32.12f"	transcript_id "L1FLnI_14q32.12f"
chr14	94062495	94062497	cg26485781	chr14	94061992	94071867	gene_id "L1FLnI_14q32.12f"	transcript_id "L1FLnI_14q32.12f"
chr14	94146421	94146423	cg08483249	chr14	94146198	94154976	gene_id "L1FLnI_14q32.12g"	transcript_id "L1FLnI_14q32.12g"
chr14	94452957	94452959	cg04461867	chr14	94452563	94463065	gene_id "L1FLnI_14q32.13a"	transcript_id "L1FLnI_14q32.13a"
chr14	94461021	94461023	cg04574130	chr14	94452563	94463065	gene_id "L1FLnI_14q32.13a"	transcript_id "L1FLnI_14q32.13a"
chr14	94462982	94462984	cg05792660	chr14	94452563	94463065	gene_id "L1FLnI_14q32.13a"	transcript_id "L1FLnI_14q32.13a"
chr14	94560550	94560552	cg03682863	chr14	94550189	94560760	gene_id "L1FLnI_14q32.13b"	transcript_id "L1FLnI_14q32.13b"
chr14	94560211	94560213	cg10600398	chr14	94550189	94560760	gene_id "L1FLnI_14q32.13b"	transcript_id "L1FLnI_14q32.13b"
chr14	94559771	94559773	cg21746107	chr14	94550189	94560760	gene_id "L1FLnI_14q32.13b"	transcript_id "L1FLnI_14q32.13b"
chr14	94559370	94559372	cg25613541	chr14	94550189	94560760	gene_id "L1FLnI_14q32.13b"	transcript_id "L1FLnI_14q32.13b"
chr14	96002944	96002946	cg25518353	chr14	95998060	96007472	gene_id "L1FLnI_14q32.2a"	transcript_id "L1FLnI_14q32.2a"
chr14	95998369	95998371	cg27082659	chr14	95998060	96007472	gene_id "L1FLnI_14q32.2a"	transcript_id "L1FLnI_14q32.2a"
chr14	99704587	99704589	cg12981596	chr14	99704546	99713648	gene_id "L1FLnI_14q32.2f"	transcript_id "L1FLnI_14q32.2f"
chr14	99704826	99704828	cg18364769	chr14	99704546	99713648	gene_id "L1FLnI_14q32.2f"	transcript_id "L1FLnI_14q32.2f"
chr14	105871615	105871617	cg07174809	chr14	105869568	105878120	gene_id "L1FLnI_14q32.33a"	transcript_id "L1FLnI_14q32.33a"
chr14	106250353	106250355	cg25811078	chr14	106242413	106251570	gene_id "L1FLnI_14q32.33d"	transcript_id "L1FLnI_14q32.33d"
chr14	106578851	106578853	cg12640186	chr14	106569568	106580068	gene_id "L1FLnI_14q32.33e"	transcript_id "L1FLnI_14q32.33e"
chr14	106576069	106576071	cg14142520	chr14	106569568	106580068	gene_id "L1FLnI_14q32.33e"	transcript_id "L1FLnI_14q32.33e"
chr14	106579324	106579326	cg15006113	chr14	106569568	106580068	gene_id "L1FLnI_14q32.33e"	transcript_id "L1FLnI_14q32.33e"
chr14	106579749	106579751	cg23835034	chr14	106569568	106580068	gene_id "L1FLnI_14q32.33e"	transcript_id "L1FLnI_14q32.33e"
chr14	106578851	106578853	cg12640186	chr14	106571486	106580068	gene_id "L1FLnI_14q32.33f"	transcript_id "L1FLnI_14q32.33f"
chr14	106576069	106576071	cg14142520	chr14	106571486	106580068	gene_id "L1FLnI_14q32.33f"	transcript_id "L1FLnI_14q32.33f"
chr14	106579324	106579326	cg15006113	chr14	106571486	106580068	gene_id "L1FLnI_14q32.33f"	transcript_id "L1FLnI_14q32.33f"
chr14	106579749	106579751	cg23835034	chr14	106571486	106580068	gene_id "L1FLnI_14q32.33f"	transcript_id "L1FLnI_14q32.33f"
chr15	19944860	19944862	cg23948391	chr15	19944720	19954869	gene_id "L1FLnI_15q11.1a"	transcript_id "L1FLnI_15q11.1a"
chr15	19945470	19945472	cg24522611	chr15	19944720	19954869	gene_id "L1FLnI_15q11.1a"	transcript_id "L1FLnI_15q11.1a"
chr15	19947276	19947278	cg26968714	chr15	19944720	19954869	gene_id "L1FLnI_15q11.1a"	transcript_id "L1FLnI_15q11.1a"
chr15	20194721	20194723	cg09328163	chr15	20194433	20203891	gene_id "L1FLnI_15q11.1c"	transcript_id "L1FLnI_15q11.1c"
chr15	20629565	20629567	cg12283695	chr15	20625352	20635738	gene_id "L1FLnI_15q11.2a"	transcript_id "L1FLnI_15q11.2a"
chr15	21627560	21627562	cg09096424	chr15	21619841	21628515	gene_id "L1FLnI_15q11.2c"	transcript_id "L1FLnI_15q11.2c"
chr15	22122138	22122140	cg13107266	chr15	22112488	22122928	gene_id "L1FLnI_15q11.2g"	transcript_id "L1FLnI_15q11.2g"
chr15	23714389	23714391	cg19493162	chr15	23710571	23720596	gene_id "L1FLnI_15q11.2j"	transcript_id "L1FLnI_15q11.2j"
chr15	24039967	24039969	cg11787447	chr15	24039696	24049848	gene_id "L1FLnI_15q11.2k"	transcript_id "L1FLnI_15q11.2k"
chr15	25252151	25252153	cg05273021	chr15	25252115	25262249	gene_id "L1FLnI_15q11.2o"	transcript_id "L1FLnI_15q11.2o"
chr15	27193584	27193586	cg00336555	chr15	27187228	27197372	gene_id "L1FLnI_15q12e"	transcript_id "L1FLnI_15q12e"
chr15	28154433	28154435	cg22898527	chr15	28154273	28164381	gene_id "L1FLnI_15q13.1a"	transcript_id "L1FLnI_15q13.1a"
chr15	30773886	30773888	cg04862906	chr15	30771679	30781906	gene_id "L1FLnI_15q13.2d"	transcript_id "L1FLnI_15q13.2d"
chr15	30771958	30771960	cg21465498	chr15	30771679	30781906	gene_id "L1FLnI_15q13.2d"	transcript_id "L1FLnI_15q13.2d"
chr15	30773886	30773888	cg04862906	chr15	30771679	30781890	gene_id "L1FLnI_15q13.2e"	transcript_id "L1FLnI_15q13.2e"
chr15	30771958	30771960	cg21465498	chr15	30771679	30781890	gene_id "L1FLnI_15q13.2e"	transcript_id "L1FLnI_15q13.2e"
chr15	37405173	37405175	cg06021910	chr15	37398973	37408976	gene_id "L1FLnI_15q14j"	transcript_id "L1FLnI_15q14j"
chr15	37405173	37405175	cg06021910	chr15	37404353	37413526	gene_id "L1FLnI_15q14k"	transcript_id "L1FLnI_15q14k"
chr15	37427461	37427463	cg26143153	chr15	37423658	37433681	gene_id "L1FLnI_15q14l"	transcript_id "L1FLnI_15q14l"
chr15	38003374	38003376	cg03407687	chr15	37998707	38008453	gene_id "L1FLnI_15q14o"	transcript_id "L1FLnI_15q14o"
chr15	38003890	38003892	cg06607586	chr15	37998707	38008453	gene_id "L1FLnI_15q14o"	transcript_id "L1FLnI_15q14o"
chr15	38587242	38587244	cg27249410	chr15	38577237	38587368	gene_id "L1FLnI_15q14s"	transcript_id "L1FLnI_15q14s"
chr15	38844365	38844367	cg12761885	chr15	38834451	38844592	gene_id "L1FLnI_15q14w"	transcript_id "L1FLnI_15q14w"
chr15	38840809	38840811	cg20803423	chr15	38834451	38844592	gene_id "L1FLnI_15q14w"	transcript_id "L1FLnI_15q14w"
chr15	38843387	38843389	cg26581165	chr15	38834451	38844592	gene_id "L1FLnI_15q14w"	transcript_id "L1FLnI_15q14w"
chr15	39120197	39120199	cg04090852	chr15	39111713	39121797	gene_id "L1FLnI_15q14y"	transcript_id "L1FLnI_15q14y"
chr15	39115394	39115396	cg05873486	chr15	39111713	39121797	gene_id "L1FLnI_15q14y"	transcript_id "L1FLnI_15q14y"
chr15	39118925	39118927	cg08276976	chr15	39111713	39121797	gene_id "L1FLnI_15q14y"	transcript_id "L1FLnI_15q14y"
chr15	39119671	39119673	cg21161590	chr15	39111713	39121797	gene_id "L1FLnI_15q14y"	transcript_id "L1FLnI_15q14y"
chr15	39420847	39420849	cg21694626	chr15	39417072	39427088	gene_id "L1FLnI_15q14z"	transcript_id "L1FLnI_15q14z"
chr15	39427068	39427070	cg25550003	chr15	39417072	39427088	gene_id "L1FLnI_15q14z"	transcript_id "L1FLnI_15q14z"
chr15	43649025	43649027	cg02203460	chr15	43646477	43656502	gene_id "L1FLnI_15q15.3a"	transcript_id "L1FLnI_15q15.3a"
chr15	43648873	43648875	cg03310027	chr15	43646477	43656502	gene_id "L1FLnI_15q15.3a"	transcript_id "L1FLnI_15q15.3a"
chr15	43647941	43647943	cg03897602	chr15	43646477	43656502	gene_id "L1FLnI_15q15.3a"	transcript_id "L1FLnI_15q15.3a"
chr15	43649364	43649366	cg06032540	chr15	43646477	43656502	gene_id "L1FLnI_15q15.3a"	transcript_id "L1FLnI_15q15.3a"
chr15	43648862	43648864	cg06496630	chr15	43646477	43656502	gene_id "L1FLnI_15q15.3a"	transcript_id "L1FLnI_15q15.3a"
chr15	43649815	43649817	cg08831455	chr15	43646477	43656502	gene_id "L1FLnI_15q15.3a"	transcript_id "L1FLnI_15q15.3a"
chr15	43648835	43648837	cg10011062	chr15	43646477	43656502	gene_id "L1FLnI_15q15.3a"	transcript_id "L1FLnI_15q15.3a"
chr15	43649031	43649033	cg11243548	chr15	43646477	43656502	gene_id "L1FLnI_15q15.3a"	transcript_id "L1FLnI_15q15.3a"
chr15	43649023	43649025	cg15959167	chr15	43646477	43656502	gene_id "L1FLnI_15q15.3a"	transcript_id "L1FLnI_15q15.3a"
chr15	43649443	43649445	cg18737971	chr15	43646477	43656502	gene_id "L1FLnI_15q15.3a"	transcript_id "L1FLnI_15q15.3a"
chr15	43650241	43650243	cg22170222	chr15	43646477	43656502	gene_id "L1FLnI_15q15.3a"	transcript_id "L1FLnI_15q15.3a"
chr15	43648843	43648845	cg22846334	chr15	43646477	43656502	gene_id "L1FLnI_15q15.3a"	transcript_id "L1FLnI_15q15.3a"
chr15	43648668	43648670	cg23685580	chr15	43646477	43656502	gene_id "L1FLnI_15q15.3a"	transcript_id "L1FLnI_15q15.3a"
chr15	43648187	43648189	cg25999309	chr15	43646477	43656502	gene_id "L1FLnI_15q15.3a"	transcript_id "L1FLnI_15q15.3a"
chr15	43649208	43649210	cg26270066	chr15	43646477	43656502	gene_id "L1FLnI_15q15.3a"	transcript_id "L1FLnI_15q15.3a"
chr15	44035424	44035426	cg04726310	chr15	44035059	44045419	gene_id "L1FLnI_15q15.3b"	transcript_id "L1FLnI_15q15.3b"
chr15	44036449	44036451	cg16241878	chr15	44035059	44045419	gene_id "L1FLnI_15q15.3b"	transcript_id "L1FLnI_15q15.3b"
chr15	44252186	44252188	cg06336871	chr15	44248536	44258549	gene_id "L1FLnI_15q15.3c"	transcript_id "L1FLnI_15q15.3c"
chr15	44989058	44989060	cg03278795	chr15	44987645	44996475	gene_id "L1FLnI_15q21.1b"	transcript_id "L1FLnI_15q21.1b"
chr15	45023163	45023165	cg00891891	chr15	45015780	45024723	gene_id "L1FLnI_15q21.1c"	transcript_id "L1FLnI_15q21.1c"
chr15	45023098	45023100	cg02991474	chr15	45015780	45024723	gene_id "L1FLnI_15q21.1c"	transcript_id "L1FLnI_15q21.1c"
chr15	45023114	45023116	cg03026420	chr15	45015780	45024723	gene_id "L1FLnI_15q21.1c"	transcript_id "L1FLnI_15q21.1c"
chr15	45021310	45021312	cg04819808	chr15	45015780	45024723	gene_id "L1FLnI_15q21.1c"	transcript_id "L1FLnI_15q21.1c"
chr15	45022590	45022592	cg06424894	chr15	45015780	45024723	gene_id "L1FLnI_15q21.1c"	transcript_id "L1FLnI_15q21.1c"
chr15	45022744	45022746	cg08414676	chr15	45015780	45024723	gene_id "L1FLnI_15q21.1c"	transcript_id "L1FLnI_15q21.1c"
chr15	45022427	45022429	cg09315835	chr15	45015780	45024723	gene_id "L1FLnI_15q21.1c"	transcript_id "L1FLnI_15q21.1c"
chr15	45023443	45023445	cg10651637	chr15	45015780	45024723	gene_id "L1FLnI_15q21.1c"	transcript_id "L1FLnI_15q21.1c"
chr15	45023239	45023241	cg17377818	chr15	45015780	45024723	gene_id "L1FLnI_15q21.1c"	transcript_id "L1FLnI_15q21.1c"
chr15	45023003	45023005	cg18640509	chr15	45015780	45024723	gene_id "L1FLnI_15q21.1c"	transcript_id "L1FLnI_15q21.1c"
chr15	45023108	45023110	cg18647927	chr15	45015780	45024723	gene_id "L1FLnI_15q21.1c"	transcript_id "L1FLnI_15q21.1c"
chr15	45020361	45020363	cg21209643	chr15	45015780	45024723	gene_id "L1FLnI_15q21.1c"	transcript_id "L1FLnI_15q21.1c"
chr15	45022716	45022718	cg22023531	chr15	45015780	45024723	gene_id "L1FLnI_15q21.1c"	transcript_id "L1FLnI_15q21.1c"
chr15	45023220	45023222	cg22296620	chr15	45015780	45024723	gene_id "L1FLnI_15q21.1c"	transcript_id "L1FLnI_15q21.1c"
chr15	45022380	45022382	cg25426733	chr15	45015780	45024723	gene_id "L1FLnI_15q21.1c"	transcript_id "L1FLnI_15q21.1c"
chr15	45023231	45023233	cg26196700	chr15	45015780	45024723	gene_id "L1FLnI_15q21.1c"	transcript_id "L1FLnI_15q21.1c"
chr15	45022734	45022736	cg27073142	chr15	45015780	45024723	gene_id "L1FLnI_15q21.1c"	transcript_id "L1FLnI_15q21.1c"
chr15	46352608	46352610	cg05017257	chr15	46350309	46359361	gene_id "L1FLnI_15q21.1h"	transcript_id "L1FLnI_15q21.1h"
chr15	46352642	46352644	cg26015967	chr15	46350309	46359361	gene_id "L1FLnI_15q21.1h"	transcript_id "L1FLnI_15q21.1h"
chr15	47165834	47165836	cg25626264	chr15	47162034	47172060	gene_id "L1FLnI_15q21.1q"	transcript_id "L1FLnI_15q21.1q"
chr15	48915747	48915749	cg22698177	chr15	48907366	48917523	gene_id "L1FLnI_15q21.1r"	transcript_id "L1FLnI_15q21.1r"
chr15	49265427	49265429	cg20056341	chr15	49259080	49269224	gene_id "L1FLnI_15q21.2a"	transcript_id "L1FLnI_15q21.2a"
chr15	49396252	49396254	cg11163362	chr15	49392485	49402514	gene_id "L1FLnI_15q21.2c"	transcript_id "L1FLnI_15q21.2c"
chr15	49394566	49394568	cg25663741	chr15	49392485	49402514	gene_id "L1FLnI_15q21.2c"	transcript_id "L1FLnI_15q21.2c"
chr15	49784176	49784178	cg07989373	chr15	49778011	49788018	gene_id "L1FLnI_15q21.2g"	transcript_id "L1FLnI_15q21.2g"
chr15	49784261	49784263	cg16452272	chr15	49778011	49788018	gene_id "L1FLnI_15q21.2g"	transcript_id "L1FLnI_15q21.2g"
chr15	49908098	49908100	cg00217293	chr15	49904753	49913328	gene_id "L1FLnI_15q21.2i"	transcript_id "L1FLnI_15q21.2i"
chr15	49954936	49954938	cg06198696	chr15	49948057	49957632	gene_id "L1FLnI_15q21.2j"	transcript_id "L1FLnI_15q21.2j"
chr15	50210318	50210320	cg20065366	chr15	50208606	50217105	gene_id "L1FLnI_15q21.2l"	transcript_id "L1FLnI_15q21.2l"
chr15	51038412	51038414	cg14013955	chr15	51031131	51041149	gene_id "L1FLnI_15q21.2n"	transcript_id "L1FLnI_15q21.2n"
chr15	51424942	51424944	cg04589074	chr15	51416718	51426746	gene_id "L1FLnI_15q21.2o"	transcript_id "L1FLnI_15q21.2o"
chr15	51425935	51425937	cg11867393	chr15	51416718	51426746	gene_id "L1FLnI_15q21.2o"	transcript_id "L1FLnI_15q21.2o"
chr15	51590113	51590115	cg04217753	chr15	51587448	51597584	gene_id "L1FLnI_15q21.2p"	transcript_id "L1FLnI_15q21.2p"
chr15	51589093	51589095	cg11568410	chr15	51587448	51597584	gene_id "L1FLnI_15q21.2p"	transcript_id "L1FLnI_15q21.2p"
chr15	51787751	51787753	cg19414984	chr15	51783360	51793525	gene_id "L1FLnI_15q21.2q"	transcript_id "L1FLnI_15q21.2q"
chr15	52824323	52824325	cg00922819	chr15	52820692	52830641	gene_id "L1FLnI_15q21.3a"	transcript_id "L1FLnI_15q21.3a"
chr15	56146049	56146051	cg24725356	chr15	56145926	56156273	gene_id "L1FLnI_15q21.3ba"	transcript_id "L1FLnI_15q21.3ba"
chr15	56310843	56310845	cg04351583	chr15	56310645	56320677	gene_id "L1FLnI_15q21.3ca"	transcript_id "L1FLnI_15q21.3ca"
chr15	56316873	56316875	cg25192591	chr15	56310645	56320677	gene_id "L1FLnI_15q21.3ca"	transcript_id "L1FLnI_15q21.3ca"
chr15	56396967	56396969	cg10155929	chr15	56395491	56405642	gene_id "L1FLnI_15q21.3ea"	transcript_id "L1FLnI_15q21.3ea"
chr15	56396927	56396929	cg10450305	chr15	56395491	56405642	gene_id "L1FLnI_15q21.3ea"	transcript_id "L1FLnI_15q21.3ea"
chr15	56397553	56397555	cg14399648	chr15	56395491	56405642	gene_id "L1FLnI_15q21.3ea"	transcript_id "L1FLnI_15q21.3ea"
chr15	56397559	56397561	cg15844638	chr15	56395491	56405642	gene_id "L1FLnI_15q21.3ea"	transcript_id "L1FLnI_15q21.3ea"
chr15	56558846	56558848	cg04976219	chr15	56557917	56568075	gene_id "L1FLnI_15q21.3ga"	transcript_id "L1FLnI_15q21.3ga"
chr15	54082699	54082701	cg08393952	chr15	54077331	54085998	gene_id "L1FLnI_15q21.3j"	transcript_id "L1FLnI_15q21.3j"
chr15	58190667	58190669	cg24801673	chr15	58189870	58200052	gene_id "L1FLnI_15q21.3la"	transcript_id "L1FLnI_15q21.3la"
chr15	58329798	58329800	cg25629547	chr15	58322257	58331019	gene_id "L1FLnI_15q21.3ma"	transcript_id "L1FLnI_15q21.3ma"
chr15	58361020	58361022	cg04189295	chr15	58359107	58369563	gene_id "L1FLnI_15q21.3na"	transcript_id "L1FLnI_15q21.3na"
chr15	58362992	58362994	cg20876428	chr15	58359107	58369563	gene_id "L1FLnI_15q21.3na"	transcript_id "L1FLnI_15q21.3na"
chr15	58369405	58369407	cg26676092	chr15	58359107	58369563	gene_id "L1FLnI_15q21.3na"	transcript_id "L1FLnI_15q21.3na"
chr15	55064197	55064199	cg02791765	chr15	55060495	55070491	gene_id "L1FLnI_15q21.3x"	transcript_id "L1FLnI_15q21.3x"
chr15	59472200	59472202	cg03237071	chr15	59465196	59474241	gene_id "L1FLnI_15q22.2b"	transcript_id "L1FLnI_15q22.2b"
chr15	59803672	59803674	cg03893610	chr15	59799904	59809994	gene_id "L1FLnI_15q22.2c"	transcript_id "L1FLnI_15q22.2c"
chr15	60949211	60949213	cg22290067	chr15	60946447	60954954	gene_id "L1FLnI_15q22.2e"	transcript_id "L1FLnI_15q22.2e"
chr15	60946520	60946522	cg24081553	chr15	60946447	60954954	gene_id "L1FLnI_15q22.2e"	transcript_id "L1FLnI_15q22.2e"
chr15	64325857	64325859	cg17327763	chr15	64323162	64333185	gene_id "L1FLnI_15q22.31c"	transcript_id "L1FLnI_15q22.31c"
chr15	64325857	64325859	cg17327763	chr15	64323162	64333200	gene_id "L1FLnI_15q22.31d"	transcript_id "L1FLnI_15q22.31d"
chr15	67457395	67457397	cg23904088	chr15	67447731	67457859	gene_id "L1FLnI_15q23a"	transcript_id "L1FLnI_15q23a"
chr15	69624399	69624401	cg20876014	chr15	69616532	69626660	gene_id "L1FLnI_15q23b"	transcript_id "L1FLnI_15q23b"
chr15	69766123	69766125	cg06103618	chr15	69765935	69775695	gene_id "L1FLnI_15q23c"	transcript_id "L1FLnI_15q23c"
chr15	70977037	70977039	cg23028728	chr15	70967489	70977241	gene_id "L1FLnI_15q23e"	transcript_id "L1FLnI_15q23e"
chr15	70977037	70977039	cg23028728	chr15	70967503	70977241	gene_id "L1FLnI_15q23f"	transcript_id "L1FLnI_15q23f"
chr15	71262152	71262154	cg03832737	chr15	71261654	71270972	gene_id "L1FLnI_15q23k"	transcript_id "L1FLnI_15q23k"
chr15	71375380	71375382	cg12399197	chr15	71366794	71376497	gene_id "L1FLnI_15q23l"	transcript_id "L1FLnI_15q23l"
chr15	71366891	71366893	cg18272518	chr15	71366794	71376497	gene_id "L1FLnI_15q23l"	transcript_id "L1FLnI_15q23l"
chr15	71801149	71801151	cg02096507	chr15	71792524	71802056	gene_id "L1FLnI_15q23m"	transcript_id "L1FLnI_15q23m"
chr15	71792759	71792761	cg04940502	chr15	71792524	71802056	gene_id "L1FLnI_15q23m"	transcript_id "L1FLnI_15q23m"
chr15	71800361	71800363	cg22122115	chr15	71792524	71802056	gene_id "L1FLnI_15q23m"	transcript_id "L1FLnI_15q23m"
chr15	71801008	71801010	cg27448447	chr15	71792524	71802056	gene_id "L1FLnI_15q23m"	transcript_id "L1FLnI_15q23m"
chr15	72086567	72086569	cg25591175	chr15	72080105	72088612	gene_id "L1FLnI_15q23n"	transcript_id "L1FLnI_15q23n"
chr15	73516980	73516982	cg06239215	chr15	73507947	73517970	gene_id "L1FLnI_15q24.1c"	transcript_id "L1FLnI_15q24.1c"
chr15	73517615	73517617	cg14346202	chr15	73507947	73517970	gene_id "L1FLnI_15q24.1c"	transcript_id "L1FLnI_15q24.1c"
chr15	73507966	73507968	cg27528032	chr15	73507947	73517970	gene_id "L1FLnI_15q24.1c"	transcript_id "L1FLnI_15q24.1c"
chr15	76013250	76013252	cg13704845	chr15	76012855	76023307	gene_id "L1FLnI_15q24.2b"	transcript_id "L1FLnI_15q24.2b"
chr15	76013111	76013113	cg24669364	chr15	76012855	76023307	gene_id "L1FLnI_15q24.2b"	transcript_id "L1FLnI_15q24.2b"
chr15	76098651	76098653	cg01567279	chr15	76092617	76103035	gene_id "L1FLnI_15q24.2c"	transcript_id "L1FLnI_15q24.2c"
chr15	76098651	76098653	cg01567279	chr15	76092638	76103035	gene_id "L1FLnI_15q24.2d"	transcript_id "L1FLnI_15q24.2d"
chr15	76608723	76608725	cg10778931	chr15	76602539	76612670	gene_id "L1FLnI_15q24.3c"	transcript_id "L1FLnI_15q24.3c"
chr15	76884197	76884199	cg04391175	chr15	76883682	76893836	gene_id "L1FLnI_15q24.3g"	transcript_id "L1FLnI_15q24.3g"
chr15	76884951	76884953	cg08234411	chr15	76883682	76893836	gene_id "L1FLnI_15q24.3g"	transcript_id "L1FLnI_15q24.3g"
chr15	76885011	76885013	cg09425604	chr15	76883682	76893836	gene_id "L1FLnI_15q24.3g"	transcript_id "L1FLnI_15q24.3g"
chr15	76884420	76884422	cg15234346	chr15	76883682	76893836	gene_id "L1FLnI_15q24.3g"	transcript_id "L1FLnI_15q24.3g"
chr15	76887533	76887535	cg21534951	chr15	76883682	76893836	gene_id "L1FLnI_15q24.3g"	transcript_id "L1FLnI_15q24.3g"
chr15	76883897	76883899	cg23625390	chr15	76883682	76893836	gene_id "L1FLnI_15q24.3g"	transcript_id "L1FLnI_15q24.3g"
chr15	78604707	78604709	cg22095041	chr15	78604086	78614230	gene_id "L1FLnI_15q25.1b"	transcript_id "L1FLnI_15q25.1b"
chr15	79491546	79491548	cg14347328	chr15	79485285	79495318	gene_id "L1FLnI_15q25.1d"	transcript_id "L1FLnI_15q25.1d"
chr15	79744765	79744767	cg07043814	chr15	79744589	79754613	gene_id "L1FLnI_15q25.1e"	transcript_id "L1FLnI_15q25.1e"
chr15	79752102	79752104	cg15202546	chr15	79744589	79754613	gene_id "L1FLnI_15q25.1e"	transcript_id "L1FLnI_15q25.1e"
chr15	81870936	81870938	cg26322995	chr15	81867169	81877199	gene_id "L1FLnI_15q25.2g"	transcript_id "L1FLnI_15q25.2g"
chr15	81995471	81995473	cg03393472	chr15	81991668	82001696	gene_id "L1FLnI_15q25.2h"	transcript_id "L1FLnI_15q25.2h"
chr15	81995436	81995438	cg13848981	chr15	81991668	82001696	gene_id "L1FLnI_15q25.2h"	transcript_id "L1FLnI_15q25.2h"
chr15	83383829	83383831	cg04860622	chr15	83380153	83390116	gene_id "L1FLnI_15q25.2j"	transcript_id "L1FLnI_15q25.2j"
chr15	83382208	83382210	cg19674611	chr15	83380153	83390116	gene_id "L1FLnI_15q25.2j"	transcript_id "L1FLnI_15q25.2j"
chr15	83733077	83733079	cg04621264	chr15	83724890	83733538	gene_id "L1FLnI_15q25.2l"	transcript_id "L1FLnI_15q25.2l"
chr15	85430514	85430516	cg02810291	chr15	85430465	85440476	gene_id "L1FLnI_15q25.3b"	transcript_id "L1FLnI_15q25.3b"
chr15	85430740	85430742	cg16629450	chr15	85430465	85440476	gene_id "L1FLnI_15q25.3b"	transcript_id "L1FLnI_15q25.3b"
chr15	85430514	85430516	cg02810291	chr15	85430465	85440465	gene_id "L1FLnI_15q25.3c"	transcript_id "L1FLnI_15q25.3c"
chr15	85430740	85430742	cg16629450	chr15	85430465	85440465	gene_id "L1FLnI_15q25.3c"	transcript_id "L1FLnI_15q25.3c"
chr15	85453059	85453061	cg07264461	chr15	85446879	85458130	gene_id "L1FLnI_15q25.3d"	transcript_id "L1FLnI_15q25.3d"
chr15	85454329	85454331	cg07930089	chr15	85446879	85458130	gene_id "L1FLnI_15q25.3d"	transcript_id "L1FLnI_15q25.3d"
chr15	85454255	85454257	cg17700087	chr15	85446879	85458130	gene_id "L1FLnI_15q25.3d"	transcript_id "L1FLnI_15q25.3d"
chr15	85457524	85457526	cg19606289	chr15	85446879	85458130	gene_id "L1FLnI_15q25.3d"	transcript_id "L1FLnI_15q25.3d"
chr15	85455770	85455772	cg26482757	chr15	85446879	85458130	gene_id "L1FLnI_15q25.3d"	transcript_id "L1FLnI_15q25.3d"
chr15	86214041	86214043	cg12956117	chr15	86205333	86215477	gene_id "L1FLnI_15q25.3e"	transcript_id "L1FLnI_15q25.3e"
chr15	86527611	86527613	cg02143743	chr15	86524596	86534625	gene_id "L1FLnI_15q25.3j"	transcript_id "L1FLnI_15q25.3j"
chr15	87017395	87017397	cg12953490	chr15	87013045	87022217	gene_id "L1FLnI_15q25.3n"	transcript_id "L1FLnI_15q25.3n"
chr15	87264615	87264617	cg13570284	chr15	87256279	87266206	gene_id "L1FLnI_15q25.3s"	transcript_id "L1FLnI_15q25.3s"
chr15	87264615	87264617	cg13570284	chr15	87256286	87266206	gene_id "L1FLnI_15q25.3t"	transcript_id "L1FLnI_15q25.3t"
chr15	87333113	87333115	cg03396325	chr15	87326891	87336916	gene_id "L1FLnI_15q25.3v"	transcript_id "L1FLnI_15q25.3v"
chr15	88563719	88563721	cg01719229	chr15	88554100	88563763	gene_id "L1FLnI_15q26.1a"	transcript_id "L1FLnI_15q26.1a"
chr15	89052027	89052029	cg07161632	chr15	89043405	89053407	gene_id "L1FLnI_15q26.1b"	transcript_id "L1FLnI_15q26.1b"
chr15	89052579	89052581	cg09884419	chr15	89043405	89053407	gene_id "L1FLnI_15q26.1b"	transcript_id "L1FLnI_15q26.1b"
chr15	89633804	89633806	cg00597555	chr15	89630820	89640801	gene_id "L1FLnI_15q26.1c"	transcript_id "L1FLnI_15q26.1c"
chr15	89633755	89633757	cg07148452	chr15	89630820	89640801	gene_id "L1FLnI_15q26.1c"	transcript_id "L1FLnI_15q26.1c"
chr15	89633782	89633784	cg12006733	chr15	89630820	89640801	gene_id "L1FLnI_15q26.1c"	transcript_id "L1FLnI_15q26.1c"
chr15	89631594	89631596	cg18568647	chr15	89630820	89640801	gene_id "L1FLnI_15q26.1c"	transcript_id "L1FLnI_15q26.1c"
chr15	89630958	89630959	ch.15.1538350R	chr15	89630820	89640801	gene_id "L1FLnI_15q26.1c"	transcript_id "L1FLnI_15q26.1c"
chr15	91456772	91456774	cg02108378	chr15	91450037	91460556	gene_id "L1FLnI_15q26.1e"	transcript_id "L1FLnI_15q26.1e"
chr15	91497731	91497733	cg24237958	chr15	91497167	91507149	gene_id "L1FLnI_15q26.1f"	transcript_id "L1FLnI_15q26.1f"
chr15	91500946	91500948	cg25904166	chr15	91497167	91507149	gene_id "L1FLnI_15q26.1f"	transcript_id "L1FLnI_15q26.1f"
chr15	93399405	93399407	cg17840123	chr15	93389479	93399593	gene_id "L1FLnI_15q26.1h"	transcript_id "L1FLnI_15q26.1h"
chr15	94154333	94154335	cg25692709	chr15	94147468	94156099	gene_id "L1FLnI_15q26.2b"	transcript_id "L1FLnI_15q26.2b"
chr15	94282493	94282495	cg01704290	chr15	94278386	94287293	gene_id "L1FLnI_15q26.2c"	transcript_id "L1FLnI_15q26.2c"
chr15	94855748	94855750	cg03306967	chr15	94848420	94858438	gene_id "L1FLnI_15q26.2e"	transcript_id "L1FLnI_15q26.2e"
chr15	94855966	94855968	cg03493030	chr15	94848420	94858438	gene_id "L1FLnI_15q26.2e"	transcript_id "L1FLnI_15q26.2e"
chr15	94855957	94855959	cg07513034	chr15	94848420	94858438	gene_id "L1FLnI_15q26.2e"	transcript_id "L1FLnI_15q26.2e"
chr15	94855673	94855675	cg07694221	chr15	94848420	94858438	gene_id "L1FLnI_15q26.2e"	transcript_id "L1FLnI_15q26.2e"
chr15	94855177	94855179	cg08671396	chr15	94848420	94858438	gene_id "L1FLnI_15q26.2e"	transcript_id "L1FLnI_15q26.2e"
chr15	94854340	94854342	cg09239582	chr15	94848420	94858438	gene_id "L1FLnI_15q26.2e"	transcript_id "L1FLnI_15q26.2e"
chr15	94856798	94856800	cg12094029	chr15	94848420	94858438	gene_id "L1FLnI_15q26.2e"	transcript_id "L1FLnI_15q26.2e"
chr15	94852186	94852188	cg15273771	chr15	94848420	94858438	gene_id "L1FLnI_15q26.2e"	transcript_id "L1FLnI_15q26.2e"
chr15	94856929	94856931	cg15465607	chr15	94848420	94858438	gene_id "L1FLnI_15q26.2e"	transcript_id "L1FLnI_15q26.2e"
chr15	94858096	94858098	cg16668549	chr15	94848420	94858438	gene_id "L1FLnI_15q26.2e"	transcript_id "L1FLnI_15q26.2e"
chr15	94855493	94855495	cg19109583	chr15	94848420	94858438	gene_id "L1FLnI_15q26.2e"	transcript_id "L1FLnI_15q26.2e"
chr15	94854305	94854307	cg20068510	chr15	94848420	94858438	gene_id "L1FLnI_15q26.2e"	transcript_id "L1FLnI_15q26.2e"
chr15	94855689	94855691	cg20103078	chr15	94848420	94858438	gene_id "L1FLnI_15q26.2e"	transcript_id "L1FLnI_15q26.2e"
chr15	94854762	94854764	cg23280612	chr15	94848420	94858438	gene_id "L1FLnI_15q26.2e"	transcript_id "L1FLnI_15q26.2e"
chr15	94855739	94855741	cg24087853	chr15	94848420	94858438	gene_id "L1FLnI_15q26.2e"	transcript_id "L1FLnI_15q26.2e"
chr15	94856049	94856051	cg25668093	chr15	94848420	94858438	gene_id "L1FLnI_15q26.2e"	transcript_id "L1FLnI_15q26.2e"
chr15	97271318	97271320	cg22591006	chr15	97265082	97275104	gene_id "L1FLnI_15q26.2g"	transcript_id "L1FLnI_15q26.2g"
chr15	97295493	97295495	cg04156436	chr15	97289672	97299813	gene_id "L1FLnI_15q26.2h"	transcript_id "L1FLnI_15q26.2h"
chr15	97612356	97612357	ch.15.95956591R	chr15	97604633	97613474	gene_id "L1FLnI_15q26.2m"	transcript_id "L1FLnI_15q26.2m"
chr15	98088451	98088453	cg01380321	chr15	98088041	98098064	gene_id "L1FLnI_15q26.3a"	transcript_id "L1FLnI_15q26.3a"
chr15	98091819	98091821	cg04280377	chr15	98088041	98098064	gene_id "L1FLnI_15q26.3a"	transcript_id "L1FLnI_15q26.3a"
chr15	98088276	98088278	cg10556936	chr15	98088041	98098064	gene_id "L1FLnI_15q26.3a"	transcript_id "L1FLnI_15q26.3a"
chr15	98088832	98088834	cg10715161	chr15	98088041	98098064	gene_id "L1FLnI_15q26.3a"	transcript_id "L1FLnI_15q26.3a"
chr15	98089889	98089891	cg11519321	chr15	98088041	98098064	gene_id "L1FLnI_15q26.3a"	transcript_id "L1FLnI_15q26.3a"
chr15	98091804	98091806	cg14798158	chr15	98088041	98098064	gene_id "L1FLnI_15q26.3a"	transcript_id "L1FLnI_15q26.3a"
chr15	98088752	98088754	cg19546613	chr15	98088041	98098064	gene_id "L1FLnI_15q26.3a"	transcript_id "L1FLnI_15q26.3a"
chr15	98088824	98088826	cg24328279	chr15	98088041	98098064	gene_id "L1FLnI_15q26.3a"	transcript_id "L1FLnI_15q26.3a"
chr15	98089800	98089802	cg24764669	chr15	98088041	98098064	gene_id "L1FLnI_15q26.3a"	transcript_id "L1FLnI_15q26.3a"
chr15	98455999	98456001	cg00643459	chr15	98454756	98464144	gene_id "L1FLnI_15q26.3c"	transcript_id "L1FLnI_15q26.3c"
chr15	99384156	99384158	cg04976696	chr15	99376050	99385879	gene_id "L1FLnI_15q26.3d"	transcript_id "L1FLnI_15q26.3d"
chr15	99384074	99384076	cg06555729	chr15	99376050	99385879	gene_id "L1FLnI_15q26.3d"	transcript_id "L1FLnI_15q26.3d"
chr15	99384009	99384011	cg08561361	chr15	99376050	99385879	gene_id "L1FLnI_15q26.3d"	transcript_id "L1FLnI_15q26.3d"
chr15	99384019	99384021	cg17156725	chr15	99376050	99385879	gene_id "L1FLnI_15q26.3d"	transcript_id "L1FLnI_15q26.3d"
chr15	99384994	99384996	cg18246508	chr15	99376050	99385879	gene_id "L1FLnI_15q26.3d"	transcript_id "L1FLnI_15q26.3d"
chr15	100020595	100020597	cg27344315	chr15	100011190	100021301	gene_id "L1FLnI_15q26.3f"	transcript_id "L1FLnI_15q26.3f"
chr15	100292263	100292265	cg12476735	chr15	100283706	100292450	gene_id "L1FLnI_15q26.3i"	transcript_id "L1FLnI_15q26.3i"
chr15	100284289	100284291	cg13097987	chr15	100283706	100292450	gene_id "L1FLnI_15q26.3i"	transcript_id "L1FLnI_15q26.3i"
chr15	100292032	100292034	cg16954223	chr15	100283706	100292450	gene_id "L1FLnI_15q26.3i"	transcript_id "L1FLnI_15q26.3i"
chr15	100291723	100291725	cg18330222	chr15	100283706	100292450	gene_id "L1FLnI_15q26.3i"	transcript_id "L1FLnI_15q26.3i"
chr15	100292123	100292125	cg25510115	chr15	100283706	100292450	gene_id "L1FLnI_15q26.3i"	transcript_id "L1FLnI_15q26.3i"
chr15	100371768	100371770	cg05128056	chr15	100361768	100371801	gene_id "L1FLnI_15q26.3j"	transcript_id "L1FLnI_15q26.3j"
chr15	101626125	101626127	cg17402643	chr15	101622952	101632975	gene_id "L1FLnI_15q26.3m"	transcript_id "L1FLnI_15q26.3m"
chr16	31286901	31286903	cg12227872	chr16	31278239	31288353	gene_id "L1FLnI_16p11.2a"	transcript_id "L1FLnI_16p11.2a"
chr16	31569828	31569830	cg02531193	chr16	31567118	31575696	gene_id "L1FLnI_16p11.2c"	transcript_id "L1FLnI_16p11.2c"
chr16	31569567	31569569	cg03131298	chr16	31567118	31575696	gene_id "L1FLnI_16p11.2c"	transcript_id "L1FLnI_16p11.2c"
chr16	31569642	31569644	cg04764012	chr16	31567118	31575696	gene_id "L1FLnI_16p11.2c"	transcript_id "L1FLnI_16p11.2c"
chr16	31568828	31568830	cg06301178	chr16	31567118	31575696	gene_id "L1FLnI_16p11.2c"	transcript_id "L1FLnI_16p11.2c"
chr16	31569102	31569104	cg07350501	chr16	31567118	31575696	gene_id "L1FLnI_16p11.2c"	transcript_id "L1FLnI_16p11.2c"
chr16	31572724	31572726	cg08212545	chr16	31567118	31575696	gene_id "L1FLnI_16p11.2c"	transcript_id "L1FLnI_16p11.2c"
chr16	31568831	31568833	cg08980382	chr16	31567118	31575696	gene_id "L1FLnI_16p11.2c"	transcript_id "L1FLnI_16p11.2c"
chr16	31569268	31569270	cg10222027	chr16	31567118	31575696	gene_id "L1FLnI_16p11.2c"	transcript_id "L1FLnI_16p11.2c"
chr16	31568325	31568327	cg10243266	chr16	31567118	31575696	gene_id "L1FLnI_16p11.2c"	transcript_id "L1FLnI_16p11.2c"
chr16	31569667	31569669	cg15811515	chr16	31567118	31575696	gene_id "L1FLnI_16p11.2c"	transcript_id "L1FLnI_16p11.2c"
chr16	31568483	31568485	cg16412609	chr16	31567118	31575696	gene_id "L1FLnI_16p11.2c"	transcript_id "L1FLnI_16p11.2c"
chr16	31569987	31569989	cg16446484	chr16	31567118	31575696	gene_id "L1FLnI_16p11.2c"	transcript_id "L1FLnI_16p11.2c"
chr16	31568977	31568979	cg16635314	chr16	31567118	31575696	gene_id "L1FLnI_16p11.2c"	transcript_id "L1FLnI_16p11.2c"
chr16	31569946	31569948	cg16778451	chr16	31567118	31575696	gene_id "L1FLnI_16p11.2c"	transcript_id "L1FLnI_16p11.2c"
chr16	31693372	31693374	cg16938179	chr16	31683723	31693824	gene_id "L1FLnI_16p11.2f"	transcript_id "L1FLnI_16p11.2f"
chr16	31786951	31786953	cg13517747	chr16	31783982	31792564	gene_id "L1FLnI_16p11.2i"	transcript_id "L1FLnI_16p11.2i"
chr16	31787456	31787458	cg17728809	chr16	31783982	31792564	gene_id "L1FLnI_16p11.2i"	transcript_id "L1FLnI_16p11.2i"
chr16	31790091	31790093	cg24165048	chr16	31783982	31792564	gene_id "L1FLnI_16p11.2i"	transcript_id "L1FLnI_16p11.2i"
chr16	31822149	31822151	cg16639172	chr16	31821942	31831094	gene_id "L1FLnI_16p11.2j"	transcript_id "L1FLnI_16p11.2j"
chr16	32842630	32842632	cg02071267	chr16	32837091	32846330	gene_id "L1FLnI_16p11.2p"	transcript_id "L1FLnI_16p11.2p"
chr16	32846229	32846231	cg06781853	chr16	32837091	32846330	gene_id "L1FLnI_16p11.2p"	transcript_id "L1FLnI_16p11.2p"
chr16	32845685	32845687	cg06944472	chr16	32837091	32846330	gene_id "L1FLnI_16p11.2p"	transcript_id "L1FLnI_16p11.2p"
chr16	32846025	32846027	cg08422668	chr16	32837091	32846330	gene_id "L1FLnI_16p11.2p"	transcript_id "L1FLnI_16p11.2p"
chr16	33655032	33655034	cg26046150	chr16	33645864	33655340	gene_id "L1FLnI_16p11.2q"	transcript_id "L1FLnI_16p11.2q"
chr16	34015785	34015787	cg00264634	chr16	34015175	34025092	gene_id "L1FLnI_16p11.2r"	transcript_id "L1FLnI_16p11.2r"
chr16	34015524	34015526	cg07139533	chr16	34015175	34025092	gene_id "L1FLnI_16p11.2r"	transcript_id "L1FLnI_16p11.2r"
chr16	34018871	34018873	cg26797811	chr16	34015175	34025092	gene_id "L1FLnI_16p11.2r"	transcript_id "L1FLnI_16p11.2r"
chr16	25553816	25553818	cg01242044	chr16	25552341	25562792	gene_id "L1FLnI_16p12.1b"	transcript_id "L1FLnI_16p12.1b"
chr16	26416028	26416030	cg03612582	chr16	26415750	26425893	gene_id "L1FLnI_16p12.1d"	transcript_id "L1FLnI_16p12.1d"
chr16	21334905	21334907	cg14171060	chr16	21328538	21338676	gene_id "L1FLnI_16p12.2a"	transcript_id "L1FLnI_16p12.2a"
chr16	17013235	17013237	cg17087578	chr16	17003749	17013291	gene_id "L1FLnI_16p12.3c"	transcript_id "L1FLnI_16p12.3c"
chr16	20576342	20576344	cg19501024	chr16	20567720	20576836	gene_id "L1FLnI_16p12.3h"	transcript_id "L1FLnI_16p12.3h"
chr16	13093804	13093806	cg15794017	chr16	13086352	13096455	gene_id "L1FLnI_16p13.12c"	transcript_id "L1FLnI_16p13.12c"
chr16	13093717	13093719	cg26464882	chr16	13086352	13096455	gene_id "L1FLnI_16p13.12c"	transcript_id "L1FLnI_16p13.12c"
chr16	12078976	12078978	cg00459119	chr16	12069685	12079803	gene_id "L1FLnI_16p13.13"	transcript_id "L1FLnI_16p13.13"
chr16	12079104	12079106	cg01366941	chr16	12069685	12079803	gene_id "L1FLnI_16p13.13"	transcript_id "L1FLnI_16p13.13"
chr16	12075975	12075977	cg01389383	chr16	12069685	12079803	gene_id "L1FLnI_16p13.13"	transcript_id "L1FLnI_16p13.13"
chr16	5753494	5753496	cg03376340	chr16	5744454	5754498	gene_id "L1FLnI_16p13.3"	transcript_id "L1FLnI_16p13.3"
chr16	46455244	46455246	cg05103956	chr16	46448913	46458927	gene_id "L1FLnI_16q11.2a"	transcript_id "L1FLnI_16q11.2a"
chr16	47181030	47181032	cg07426820	chr16	47179259	47189283	gene_id "L1FLnI_16q12.1a"	transcript_id "L1FLnI_16q12.1a"
chr16	47183076	47183078	cg16543943	chr16	47179259	47189283	gene_id "L1FLnI_16q12.1a"	transcript_id "L1FLnI_16q12.1a"
chr16	47434750	47434752	cg22101903	chr16	47434212	47444407	gene_id "L1FLnI_16q12.1c"	transcript_id "L1FLnI_16q12.1c"
chr16	48022658	48022660	cg16519151	chr16	48014967	48024989	gene_id "L1FLnI_16q12.1h"	transcript_id "L1FLnI_16q12.1h"
chr16	49608906	49608908	cg04055096	chr16	49604969	49613910	gene_id "L1FLnI_16q12.1m"	transcript_id "L1FLnI_16q12.1m"
chr16	49609166	49609168	cg05013692	chr16	49604969	49613910	gene_id "L1FLnI_16q12.1m"	transcript_id "L1FLnI_16q12.1m"
chr16	49608253	49608255	cg13372395	chr16	49604969	49613910	gene_id "L1FLnI_16q12.1m"	transcript_id "L1FLnI_16q12.1m"
chr16	50340784	50340786	cg15293854	chr16	50339841	50349910	gene_id "L1FLnI_16q12.1n"	transcript_id "L1FLnI_16q12.1n"
chr16	51326490	51326492	cg16418183	chr16	51326311	51336454	gene_id "L1FLnI_16q12.1p"	transcript_id "L1FLnI_16q12.1p"
chr16	52007534	52007536	cg19920910	chr16	52007094	52017261	gene_id "L1FLnI_16q12.1s"	transcript_id "L1FLnI_16q12.1s"
chr16	52332199	52332201	cg03699663	chr16	52329911	52340034	gene_id "L1FLnI_16q12.1u"	transcript_id "L1FLnI_16q12.1u"
chr16	53397158	53397160	cg27372181	chr16	53393418	53403416	gene_id "L1FLnI_16q12.2c"	transcript_id "L1FLnI_16q12.2c"
chr16	54039699	54039701	cg07889355	chr16	54038598	54048624	gene_id "L1FLnI_16q12.2d"	transcript_id "L1FLnI_16q12.2d"
chr16	54041859	54041861	cg14868135	chr16	54038598	54048624	gene_id "L1FLnI_16q12.2d"	transcript_id "L1FLnI_16q12.2d"
chr16	55615275	55615277	cg09458615	chr16	55611953	55620729	gene_id "L1FLnI_16q12.2f"	transcript_id "L1FLnI_16q12.2f"
chr16	58881594	58881596	cg01743735	chr16	58872644	58882766	gene_id "L1FLnI_16q21b"	transcript_id "L1FLnI_16q21b"
chr16	58880440	58880442	cg09674223	chr16	58872644	58882766	gene_id "L1FLnI_16q21b"	transcript_id "L1FLnI_16q21b"
chr16	58880354	58880356	cg09945377	chr16	58872644	58882766	gene_id "L1FLnI_16q21b"	transcript_id "L1FLnI_16q21b"
chr16	58881372	58881374	cg10062123	chr16	58872644	58882766	gene_id "L1FLnI_16q21b"	transcript_id "L1FLnI_16q21b"
chr16	58880315	58880317	cg10716641	chr16	58872644	58882766	gene_id "L1FLnI_16q21b"	transcript_id "L1FLnI_16q21b"
chr16	58882470	58882472	cg14350325	chr16	58872644	58882766	gene_id "L1FLnI_16q21b"	transcript_id "L1FLnI_16q21b"
chr16	58983228	58983230	cg00307501	chr16	58977012	58987031	gene_id "L1FLnI_16q21c"	transcript_id "L1FLnI_16q21c"
chr16	64627948	64627950	cg04393728	chr16	64618851	64629569	gene_id "L1FLnI_16q21ea"	transcript_id "L1FLnI_16q21ea"
chr16	64628342	64628344	cg16752024	chr16	64618851	64629569	gene_id "L1FLnI_16q21ea"	transcript_id "L1FLnI_16q21ea"
chr16	65549066	65549068	cg19018100	chr16	65547629	65557778	gene_id "L1FLnI_16q21ga"	transcript_id "L1FLnI_16q21ga"
chr16	59976918	59976920	cg06440169	chr16	59973103	59983119	gene_id "L1FLnI_16q21l"	transcript_id "L1FLnI_16q21l"
chr16	60523050	60523052	cg16712481	chr16	60519247	60529271	gene_id "L1FLnI_16q21n"	transcript_id "L1FLnI_16q21n"
chr16	60523050	60523052	cg16712481	chr16	60519247	60529290	gene_id "L1FLnI_16q21o"	transcript_id "L1FLnI_16q21o"
chr16	62214093	62214095	cg08504279	chr16	62207954	62218458	gene_id "L1FLnI_16q21w"	transcript_id "L1FLnI_16q21w"
chr16	68589561	68589563	cg02221380	chr16	68582978	68593005	gene_id "L1FLnI_16q22.1"	transcript_id "L1FLnI_16q22.1"
chr16	68590711	68590713	cg05339515	chr16	68582978	68593005	gene_id "L1FLnI_16q22.1"	transcript_id "L1FLnI_16q22.1"
chr16	68590847	68590849	cg07185006	chr16	68582978	68593005	gene_id "L1FLnI_16q22.1"	transcript_id "L1FLnI_16q22.1"
chr16	68590680	68590682	cg10486655	chr16	68582978	68593005	gene_id "L1FLnI_16q22.1"	transcript_id "L1FLnI_16q22.1"
chr16	68589541	68589543	cg12552700	chr16	68582978	68593005	gene_id "L1FLnI_16q22.1"	transcript_id "L1FLnI_16q22.1"
chr16	68592751	68592753	cg22223151	chr16	68582978	68593005	gene_id "L1FLnI_16q22.1"	transcript_id "L1FLnI_16q22.1"
chr16	71205133	71205135	cg14387040	chr16	71201625	71210539	gene_id "L1FLnI_16q22.2c"	transcript_id "L1FLnI_16q22.2c"
chr16	72579748	72579750	cg03503122	chr16	72577300	72587432	gene_id "L1FLnI_16q22.2g"	transcript_id "L1FLnI_16q22.2g"
chr16	72580391	72580393	cg10140076	chr16	72577300	72587432	gene_id "L1FLnI_16q22.2g"	transcript_id "L1FLnI_16q22.2g"
chr16	72580368	72580370	cg10745876	chr16	72577300	72587432	gene_id "L1FLnI_16q22.2g"	transcript_id "L1FLnI_16q22.2g"
chr16	72579726	72579728	cg10949561	chr16	72577300	72587432	gene_id "L1FLnI_16q22.2g"	transcript_id "L1FLnI_16q22.2g"
chr16	72579717	72579719	cg18813957	chr16	72577300	72587432	gene_id "L1FLnI_16q22.2g"	transcript_id "L1FLnI_16q22.2g"
chr16	72580855	72580857	cg20608959	chr16	72577300	72587432	gene_id "L1FLnI_16q22.2g"	transcript_id "L1FLnI_16q22.2g"
chr16	72626052	72626054	cg07094993	chr16	72623776	72633798	gene_id "L1FLnI_16q22.2h"	transcript_id "L1FLnI_16q22.2h"
chr16	72628681	72628683	cg17032037	chr16	72623776	72633798	gene_id "L1FLnI_16q22.2h"	transcript_id "L1FLnI_16q22.2h"
chr16	72627567	72627569	cg21385411	chr16	72623776	72633798	gene_id "L1FLnI_16q22.2h"	transcript_id "L1FLnI_16q22.2h"
chr16	73831291	73831293	cg22705589	chr16	73823902	73833931	gene_id "L1FLnI_16q22.3"	transcript_id "L1FLnI_16q22.3"
chr16	76635253	76635255	cg01495379	chr16	76626547	76636611	gene_id "L1FLnI_16q23.1g"	transcript_id "L1FLnI_16q23.1g"
chr16	76636299	76636301	cg03738936	chr16	76626547	76636611	gene_id "L1FLnI_16q23.1g"	transcript_id "L1FLnI_16q23.1g"
chr16	76632962	76632964	cg03878722	chr16	76626547	76636611	gene_id "L1FLnI_16q23.1g"	transcript_id "L1FLnI_16q23.1g"
chr16	76634938	76634940	cg17104388	chr16	76626547	76636611	gene_id "L1FLnI_16q23.1g"	transcript_id "L1FLnI_16q23.1g"
chr16	76634839	76634841	cg21146765	chr16	76626547	76636611	gene_id "L1FLnI_16q23.1g"	transcript_id "L1FLnI_16q23.1g"
chr16	76634946	76634948	cg22908948	chr16	76626547	76636611	gene_id "L1FLnI_16q23.1g"	transcript_id "L1FLnI_16q23.1g"
chr16	76633619	76633621	cg24100809	chr16	76626547	76636611	gene_id "L1FLnI_16q23.1g"	transcript_id "L1FLnI_16q23.1g"
chr16	76634708	76634710	cg26410168	chr16	76626547	76636611	gene_id "L1FLnI_16q23.1g"	transcript_id "L1FLnI_16q23.1g"
chr16	76631767	76631769	cg26519930	chr16	76626547	76636611	gene_id "L1FLnI_16q23.1g"	transcript_id "L1FLnI_16q23.1g"
chr16	77272100	77272102	cg08324750	chr16	77263268	77273691	gene_id "L1FLnI_16q23.1i"	transcript_id "L1FLnI_16q23.1i"
chr16	80144593	80144595	cg02737458	chr16	80135819	80145958	gene_id "L1FLnI_16q23.2d"	transcript_id "L1FLnI_16q23.2d"
chr16	80955258	80955260	cg07144725	chr16	80950620	80960015	gene_id "L1FLnI_16q23.2f"	transcript_id "L1FLnI_16q23.2f"
chr16	82138211	82138213	cg03354242	chr16	82135757	82145758	gene_id "L1FLnI_16q23.3a"	transcript_id "L1FLnI_16q23.3a"
chr16	82139498	82139500	cg04908013	chr16	82135757	82145758	gene_id "L1FLnI_16q23.3a"	transcript_id "L1FLnI_16q23.3a"
chr16	82139279	82139281	cg06659269	chr16	82135757	82145758	gene_id "L1FLnI_16q23.3a"	transcript_id "L1FLnI_16q23.3a"
chr16	82139198	82139200	cg15907147	chr16	82135757	82145758	gene_id "L1FLnI_16q23.3a"	transcript_id "L1FLnI_16q23.3a"
chr16	82137439	82137441	cg26939107	chr16	82135757	82145758	gene_id "L1FLnI_16q23.3a"	transcript_id "L1FLnI_16q23.3a"
chr16	86232150	86232152	cg00938771	chr16	86229797	86239810	gene_id "L1FLnI_16q24.1a"	transcript_id "L1FLnI_16q24.1a"
chr16	86231619	86231621	cg05687719	chr16	86229797	86239810	gene_id "L1FLnI_16q24.1a"	transcript_id "L1FLnI_16q24.1a"
chr16	86259680	86259682	cg04066021	chr16	86258675	86268697	gene_id "L1FLnI_16q24.1b"	transcript_id "L1FLnI_16q24.1b"
chr16	86261278	86261280	cg24525578	chr16	86258675	86268697	gene_id "L1FLnI_16q24.1b"	transcript_id "L1FLnI_16q24.1b"
chr17	22506443	22506445	cg04587161	chr17	22496456	22506562	gene_id "L1FLnI_17p11.2"	transcript_id "L1FLnI_17p11.2"
chr17	22506136	22506138	cg26162330	chr17	22496456	22506562	gene_id "L1FLnI_17p11.2"	transcript_id "L1FLnI_17p11.2"
chr17	14688522	14688524	cg08136442	chr17	14688126	14697255	gene_id "L1FLnI_17p12h"	transcript_id "L1FLnI_17p12h"
chr17	15352195	15352197	cg25827670	chr17	15351802	15361306	gene_id "L1FLnI_17p12i"	transcript_id "L1FLnI_17p12i"
chr17	15352195	15352197	cg25827670	chr17	15351802	15361303	gene_id "L1FLnI_17p12j"	transcript_id "L1FLnI_17p12j"
chr17	6786701	6786703	cg14970550	chr17	6778313	6787150	gene_id "L1FLnI_17p13.1a"	transcript_id "L1FLnI_17p13.1a"
chr17	6780126	6780128	cg21509889	chr17	6778313	6787150	gene_id "L1FLnI_17p13.1a"	transcript_id "L1FLnI_17p13.1a"
chr17	6863178	6863180	cg12830963	chr17	6856384	6864960	gene_id "L1FLnI_17p13.1c"	transcript_id "L1FLnI_17p13.1c"
chr17	6857092	6857094	cg16441627	chr17	6856384	6864960	gene_id "L1FLnI_17p13.1c"	transcript_id "L1FLnI_17p13.1c"
chr17	3153107	3153109	cg15442567	chr17	3146868	3156909	gene_id "L1FLnI_17p13.3e"	transcript_id "L1FLnI_17p13.3e"
chr17	3176799	3176801	cg04613945	chr17	3173032	3183057	gene_id "L1FLnI_17p13.3f"	transcript_id "L1FLnI_17p13.3f"
chr17	3335992	3335994	cg10246603	chr17	3326056	3336226	gene_id "L1FLnI_17p13.3h"	transcript_id "L1FLnI_17p13.3h"
chr17	3332441	3332443	cg18920490	chr17	3326056	3336226	gene_id "L1FLnI_17p13.3h"	transcript_id "L1FLnI_17p13.3h"
chr17	27039180	27039182	cg26676252	chr17	27039171	27049123	gene_id "L1FLnI_17q11.1c"	transcript_id "L1FLnI_17q11.1c"
chr17	27106739	27106741	cg02592767	chr17	27098666	27108676	gene_id "L1FLnI_17q11.1d"	transcript_id "L1FLnI_17q11.1d"
chr17	27105072	27105074	cg20449764	chr17	27098666	27108676	gene_id "L1FLnI_17q11.1d"	transcript_id "L1FLnI_17q11.1d"
chr17	27247581	27247583	cg13962111	chr17	27245714	27255852	gene_id "L1FLnI_17q11.1g"	transcript_id "L1FLnI_17q11.1g"
chr17	30413223	30413225	cg02726305	chr17	30406316	30416523	gene_id "L1FLnI_17q11.2a"	transcript_id "L1FLnI_17q11.2a"
chr17	31672213	31672215	cg15800579	chr17	31664415	31674535	gene_id "L1FLnI_17q11.2b"	transcript_id "L1FLnI_17q11.2b"
chr17	33874878	33874880	cg08233217	chr17	33873637	33883749	gene_id "L1FLnI_17q12a"	transcript_id "L1FLnI_17q12a"
chr17	33876177	33876179	cg11632984	chr17	33873637	33883749	gene_id "L1FLnI_17q12a"	transcript_id "L1FLnI_17q12a"
chr17	33875515	33875517	cg11782180	chr17	33873637	33883749	gene_id "L1FLnI_17q12a"	transcript_id "L1FLnI_17q12a"
chr17	33875347	33875349	cg19424492	chr17	33873637	33883749	gene_id "L1FLnI_17q12a"	transcript_id "L1FLnI_17q12a"
chr17	33874513	33874515	cg26028074	chr17	33873637	33883749	gene_id "L1FLnI_17q12a"	transcript_id "L1FLnI_17q12a"
chr17	34026892	34026894	cg07665031	chr17	34026872	34037035	gene_id "L1FLnI_17q12b"	transcript_id "L1FLnI_17q12b"
chr17	34088981	34088983	cg18054523	chr17	34082523	34092685	gene_id "L1FLnI_17q12d"	transcript_id "L1FLnI_17q12d"
chr17	34300466	34300468	cg18181787	chr17	34291952	34301952	gene_id "L1FLnI_17q12g"	transcript_id "L1FLnI_17q12g"
chr17	35394222	35394224	cg10533493	chr17	35390451	35400445	gene_id "L1FLnI_17q12j"	transcript_id "L1FLnI_17q12j"
chr17	35390890	35390892	cg23588307	chr17	35390451	35400445	gene_id "L1FLnI_17q12j"	transcript_id "L1FLnI_17q12j"
chr17	41207505	41207507	cg17117697	chr17	41200369	41210400	gene_id "L1FLnI_17q21.2a"	transcript_id "L1FLnI_17q21.2a"
chr17	41208213	41208215	cg19464037	chr17	41200369	41210400	gene_id "L1FLnI_17q21.2a"	transcript_id "L1FLnI_17q21.2a"
chr17	41236563	41236565	cg00087430	chr17	41236432	41246518	gene_id "L1FLnI_17q21.2b"	transcript_id "L1FLnI_17q21.2b"
chr17	41238085	41238087	cg03755418	chr17	41236432	41246518	gene_id "L1FLnI_17q21.2b"	transcript_id "L1FLnI_17q21.2b"
chr17	41237351	41237353	cg13127591	chr17	41236432	41246518	gene_id "L1FLnI_17q21.2b"	transcript_id "L1FLnI_17q21.2b"
chr17	41236568	41236570	cg17119525	chr17	41236432	41246518	gene_id "L1FLnI_17q21.2b"	transcript_id "L1FLnI_17q21.2b"
chr17	41237894	41237896	cg26521011	chr17	41236432	41246518	gene_id "L1FLnI_17q21.2b"	transcript_id "L1FLnI_17q21.2b"
chr17	43801159	43801161	cg13317831	chr17	43792016	43802108	gene_id "L1FLnI_17q21.31"	transcript_id "L1FLnI_17q21.31"
chr17	51959591	51959593	cg20638020	chr17	51958267	51968353	gene_id "L1FLnI_17q21.33f"	transcript_id "L1FLnI_17q21.33f"
chr17	52409693	52409695	cg08885316	chr17	52403349	52413365	gene_id "L1FLnI_17q22b"	transcript_id "L1FLnI_17q22b"
chr17	54085284	54085285	ch.17.49517645R	chr17	54082151	54092252	gene_id "L1FLnI_17q22j"	transcript_id "L1FLnI_17q22j"
chr17	54520742	54520743	ch.17.49953103R	chr17	54513358	54522829	gene_id "L1FLnI_17q22o"	transcript_id "L1FLnI_17q22o"
chr17	55597828	55597830	cg12935429	chr17	55596867	55605386	gene_id "L1FLnI_17q22v"	transcript_id "L1FLnI_17q22v"
chr17	60490188	60490190	cg13739541	chr17	60483194	60491826	gene_id "L1FLnI_17q23.2a"	transcript_id "L1FLnI_17q23.2a"
chr17	60888851	60888853	cg02372144	chr17	60880942	60890974	gene_id "L1FLnI_17q23.2c"	transcript_id "L1FLnI_17q23.2c"
chr17	60887592	60887594	cg15049271	chr17	60880942	60890974	gene_id "L1FLnI_17q23.2c"	transcript_id "L1FLnI_17q23.2c"
chr17	61110522	61110524	cg06868699	chr17	61106731	61116752	gene_id "L1FLnI_17q23.2d"	transcript_id "L1FLnI_17q23.2d"
chr17	61110522	61110524	cg06868699	chr17	61106731	61116738	gene_id "L1FLnI_17q23.2e"	transcript_id "L1FLnI_17q23.2e"
chr17	69004876	69004878	cg26352073	chr17	68998632	69008648	gene_id "L1FLnI_17q24.2b"	transcript_id "L1FLnI_17q24.2b"
chr17	69004876	69004878	cg26352073	chr17	68998645	69008648	gene_id "L1FLnI_17q24.2c"	transcript_id "L1FLnI_17q24.2c"
chr17	70551957	70551959	cg02450174	chr17	70544313	70554295	gene_id "L1FLnI_17q24.3e"	transcript_id "L1FLnI_17q24.3e"
chr17	70946382	70946384	cg06713076	chr17	70945357	70954203	gene_id "L1FLnI_17q24.3f"	transcript_id "L1FLnI_17q24.3f"
chr17	70945485	70945487	cg18966097	chr17	70945357	70954203	gene_id "L1FLnI_17q24.3f"	transcript_id "L1FLnI_17q24.3f"
chr17	71360886	71360888	cg20102760	chr17	71351461	71361400	gene_id "L1FLnI_17q24.3g"	transcript_id "L1FLnI_17q24.3g"
chr18	11055850	11055852	cg13152584	chr18	11054623	11063943	gene_id "L1FLnI_18p11.21a"	transcript_id "L1FLnI_18p11.21a"
chr18	12179667	12179669	cg04204040	chr18	12178139	12188280	gene_id "L1FLnI_18p11.21h"	transcript_id "L1FLnI_18p11.21h"
chr18	12208487	12208489	cg01936671	chr18	12201946	12211958	gene_id "L1FLnI_18p11.21i"	transcript_id "L1FLnI_18p11.21i"
chr18	13691098	13691100	cg12979383	chr18	13686305	13696373	gene_id "L1FLnI_18p11.21m"	transcript_id "L1FLnI_18p11.21m"
chr18	13864693	13864695	cg01959358	chr18	13856787	13867172	gene_id "L1FLnI_18p11.21n"	transcript_id "L1FLnI_18p11.21n"
chr18	13893625	13893627	cg00527908	chr18	13893444	13902787	gene_id "L1FLnI_18p11.21o"	transcript_id "L1FLnI_18p11.21o"
chr18	13895861	13895863	cg12343754	chr18	13893444	13902787	gene_id "L1FLnI_18p11.21o"	transcript_id "L1FLnI_18p11.21o"
chr18	13893806	13893808	cg14829190	chr18	13893444	13902787	gene_id "L1FLnI_18p11.21o"	transcript_id "L1FLnI_18p11.21o"
chr18	8526137	8526139	cg17125362	chr18	8524416	8535419	gene_id "L1FLnI_18p11.22a"	transcript_id "L1FLnI_18p11.22a"
chr18	8889631	8889633	cg11970037	chr18	8883555	8893120	gene_id "L1FLnI_18p11.22c"	transcript_id "L1FLnI_18p11.22c"
chr18	8891479	8891481	cg21280986	chr18	8883555	8893120	gene_id "L1FLnI_18p11.22c"	transcript_id "L1FLnI_18p11.22c"
chr18	8889631	8889633	cg11970037	chr18	8883562	8893120	gene_id "L1FLnI_18p11.22d"	transcript_id "L1FLnI_18p11.22d"
chr18	8891479	8891481	cg21280986	chr18	8883562	8893120	gene_id "L1FLnI_18p11.22d"	transcript_id "L1FLnI_18p11.22d"
chr18	8898894	8898896	cg01834185	chr18	8896681	8906175	gene_id "L1FLnI_18p11.22e"	transcript_id "L1FLnI_18p11.22e"
chr18	9173690	9173692	cg08048709	chr18	9165217	9174731	gene_id "L1FLnI_18p11.22f"	transcript_id "L1FLnI_18p11.22f"
chr18	9271023	9271025	cg15649651	chr18	9261457	9271279	gene_id "L1FLnI_18p11.22g"	transcript_id "L1FLnI_18p11.22g"
chr18	10579714	10579716	cg22647948	chr18	10572170	10582178	gene_id "L1FLnI_18p11.22i"	transcript_id "L1FLnI_18p11.22i"
chr18	8154359	8154361	cg02443994	chr18	8145822	8155615	gene_id "L1FLnI_18p11.23e"	transcript_id "L1FLnI_18p11.23e"
chr18	3699987	3699989	cg00915473	chr18	3694745	3704086	gene_id "L1FLnI_18p11.31a"	transcript_id "L1FLnI_18p11.31a"
chr18	3699962	3699964	cg24795100	chr18	3694745	3704086	gene_id "L1FLnI_18p11.31a"	transcript_id "L1FLnI_18p11.31a"
chr18	3703287	3703289	cg24878631	chr18	3694745	3704086	gene_id "L1FLnI_18p11.31a"	transcript_id "L1FLnI_18p11.31a"
chr18	5232798	5232800	cg04709893	chr18	5226632	5236274	gene_id "L1FLnI_18p11.31j"	transcript_id "L1FLnI_18p11.31j"
chr18	5232062	5232064	cg16429234	chr18	5226632	5236274	gene_id "L1FLnI_18p11.31j"	transcript_id "L1FLnI_18p11.31j"
chr18	5233979	5233981	cg26881207	chr18	5226632	5236274	gene_id "L1FLnI_18p11.31j"	transcript_id "L1FLnI_18p11.31j"
chr18	6069250	6069252	cg12409297	chr18	6062338	6073273	gene_id "L1FLnI_18p11.31m"	transcript_id "L1FLnI_18p11.31m"
chr18	6069250	6069252	cg12409297	chr18	6062840	6073273	gene_id "L1FLnI_18p11.31n"	transcript_id "L1FLnI_18p11.31n"
chr18	6161706	6161708	cg20190746	chr18	6160199	6170333	gene_id "L1FLnI_18p11.31o"	transcript_id "L1FLnI_18p11.31o"
chr18	6161706	6161708	cg20190746	chr18	6160199	6170323	gene_id "L1FLnI_18p11.31p"	transcript_id "L1FLnI_18p11.31p"
chr18	6377216	6377218	cg09258133	chr18	6376836	6387270	gene_id "L1FLnI_18p11.31q"	transcript_id "L1FLnI_18p11.31q"
chr18	976589	976591	cg18796919	chr18	970360	980378	gene_id "L1FLnI_18p11.32c"	transcript_id "L1FLnI_18p11.32c"
chr18	1037855	1037857	cg23137530	chr18	1028851	1038939	gene_id "L1FLnI_18p11.32d"	transcript_id "L1FLnI_18p11.32d"
chr18	1037855	1037857	cg23137530	chr18	1035489	1045630	gene_id "L1FLnI_18p11.32e"	transcript_id "L1FLnI_18p11.32e"
chr18	1037855	1037857	cg23137530	chr18	1035489	1044269	gene_id "L1FLnI_18p11.32f"	transcript_id "L1FLnI_18p11.32f"
chr18	1092307	1092309	cg13508417	chr18	1083412	1093563	gene_id "L1FLnI_18p11.32g"	transcript_id "L1FLnI_18p11.32g"
chr18	27163665	27163667	cg11819646	chr18	27157605	27166167	gene_id "L1FLnI_18q11.2j"	transcript_id "L1FLnI_18q11.2j"
chr18	31355687	31355689	cg21983192	chr18	31347470	31357496	gene_id "L1FLnI_18q12.1q"	transcript_id "L1FLnI_18q12.1q"
chr18	33243761	33243763	cg04506600	chr18	33233113	33244042	gene_id "L1FLnI_18q12.1u"	transcript_id "L1FLnI_18q12.1u"
chr18	35153957	35153959	cg15146620	chr18	35146496	35156129	gene_id "L1FLnI_18q12.2a"	transcript_id "L1FLnI_18q12.2a"
chr18	35155478	35155480	cg17237165	chr18	35146496	35156129	gene_id "L1FLnI_18q12.2a"	transcript_id "L1FLnI_18q12.2a"
chr18	35153957	35153959	cg15146620	chr18	35146532	35156129	gene_id "L1FLnI_18q12.2b"	transcript_id "L1FLnI_18q12.2b"
chr18	35155478	35155480	cg17237165	chr18	35146532	35156129	gene_id "L1FLnI_18q12.2b"	transcript_id "L1FLnI_18q12.2b"
chr18	35203444	35203446	cg19268623	chr18	35202281	35212309	gene_id "L1FLnI_18q12.2c"	transcript_id "L1FLnI_18q12.2c"
chr18	35205798	35205800	cg20710569	chr18	35202281	35212309	gene_id "L1FLnI_18q12.2c"	transcript_id "L1FLnI_18q12.2c"
chr18	35790747	35790749	cg09435550	chr18	35787122	35797248	gene_id "L1FLnI_18q12.2g"	transcript_id "L1FLnI_18q12.2g"
chr18	37019287	37019289	cg24481259	chr18	37014664	37023607	gene_id "L1FLnI_18q12.2l"	transcript_id "L1FLnI_18q12.2l"
chr18	39571913	39571915	cg16705741	chr18	39562094	39572114	gene_id "L1FLnI_18q12.3a"	transcript_id "L1FLnI_18q12.3a"
chr18	39571913	39571915	cg16705741	chr18	39562094	39572134	gene_id "L1FLnI_18q12.3b"	transcript_id "L1FLnI_18q12.3b"
chr18	43563474	43563476	cg04483836	chr18	43553116	43563964	gene_id "L1FLnI_18q12.3k"	transcript_id "L1FLnI_18q12.3k"
chr18	43563836	43563838	cg09560062	chr18	43553116	43563964	gene_id "L1FLnI_18q12.3k"	transcript_id "L1FLnI_18q12.3k"
chr18	43832993	43832995	cg02968439	chr18	43831999	43842122	gene_id "L1FLnI_18q12.3m"	transcript_id "L1FLnI_18q12.3m"
chr18	43832485	43832487	cg03847677	chr18	43831999	43842122	gene_id "L1FLnI_18q12.3m"	transcript_id "L1FLnI_18q12.3m"
chr18	43833242	43833244	cg24217634	chr18	43831999	43842122	gene_id "L1FLnI_18q12.3m"	transcript_id "L1FLnI_18q12.3m"
chr18	45691972	45691974	cg01248520	chr18	45690974	45701093	gene_id "L1FLnI_18q12.3x"	transcript_id "L1FLnI_18q12.3x"
chr18	45802257	45802259	cg19570913	chr18	45793572	45803709	gene_id "L1FLnI_18q12.3y"	transcript_id "L1FLnI_18q12.3y"
chr18	45793756	45793758	cg27211775	chr18	45793572	45803709	gene_id "L1FLnI_18q12.3y"	transcript_id "L1FLnI_18q12.3y"
chr18	47637007	47637009	cg02165546	chr18	47633821	47643979	gene_id "L1FLnI_18q21.1d"	transcript_id "L1FLnI_18q21.1d"
chr18	47637007	47637009	cg02165546	chr18	47633821	47643985	gene_id "L1FLnI_18q21.1e"	transcript_id "L1FLnI_18q21.1e"
chr18	48645606	48645608	cg16194122	chr18	48645487	48655635	gene_id "L1FLnI_18q21.1i"	transcript_id "L1FLnI_18q21.1i"
chr18	49779683	49779685	cg00087939	chr18	49770581	49780063	gene_id "L1FLnI_18q21.1n"	transcript_id "L1FLnI_18q21.1n"
chr18	51739492	51739494	cg22160451	chr18	51737133	51747165	gene_id "L1FLnI_18q21.2b"	transcript_id "L1FLnI_18q21.2b"
chr18	54672164	54672166	cg15598600	chr18	54663708	54673837	gene_id "L1FLnI_18q21.2p"	transcript_id "L1FLnI_18q21.2p"
chr18	55894512	55894514	cg05538369	chr18	55886914	55896939	gene_id "L1FLnI_18q21.2r"	transcript_id "L1FLnI_18q21.2r"
chr18	57106860	57106862	cg02411375	chr18	57098779	57108461	gene_id "L1FLnI_18q21.31d"	transcript_id "L1FLnI_18q21.31d"
chr18	59263219	59263221	cg22154449	chr18	59253150	59263281	gene_id "L1FLnI_18q21.32a"	transcript_id "L1FLnI_18q21.32a"
chr18	59339687	59339689	cg05938378	chr18	59336720	59345310	gene_id "L1FLnI_18q21.32b"	transcript_id "L1FLnI_18q21.32b"
chr18	60075935	60075937	cg17545546	chr18	60071285	60082032	gene_id "L1FLnI_18q21.32f"	transcript_id "L1FLnI_18q21.32f"
chr18	62904026	62904028	cg09354742	chr18	62902794	62912814	gene_id "L1FLnI_18q21.33b"	transcript_id "L1FLnI_18q21.33b"
chr18	63862109	63862111	cg01116942	chr18	63855325	63865073	gene_id "L1FLnI_18q21.33d"	transcript_id "L1FLnI_18q21.33d"
chr18	63858609	63858611	cg02692522	chr18	63855325	63865073	gene_id "L1FLnI_18q21.33d"	transcript_id "L1FLnI_18q21.33d"
chr18	63937132	63937134	cg03671431	chr18	63936874	63947271	gene_id "L1FLnI_18q22.1a"	transcript_id "L1FLnI_18q22.1a"
chr18	63937008	63937010	cg12366685	chr18	63936874	63947271	gene_id "L1FLnI_18q22.1a"	transcript_id "L1FLnI_18q22.1a"
chr18	63940234	63940236	cg17933231	chr18	63936874	63947271	gene_id "L1FLnI_18q22.1a"	transcript_id "L1FLnI_18q22.1a"
chr18	63937002	63937004	cg19766763	chr18	63936874	63947271	gene_id "L1FLnI_18q22.1a"	transcript_id "L1FLnI_18q22.1a"
chr18	63937483	63937485	cg21601752	chr18	63936874	63947271	gene_id "L1FLnI_18q22.1a"	transcript_id "L1FLnI_18q22.1a"
chr18	67385737	67385739	cg15786558	chr18	67377177	67385947	gene_id "L1FLnI_18q22.1i"	transcript_id "L1FLnI_18q22.1i"
chr18	67464357	67464359	cg06153245	chr18	67457526	67466307	gene_id "L1FLnI_18q22.1k"	transcript_id "L1FLnI_18q22.1k"
chr18	70157958	70157960	cg07303771	chr18	70153294	70162879	gene_id "L1FLnI_18q22.2c"	transcript_id "L1FLnI_18q22.2c"
chr18	70158545	70158547	cg27044944	chr18	70153294	70162879	gene_id "L1FLnI_18q22.2c"	transcript_id "L1FLnI_18q22.2c"
chr18	70234746	70234748	cg02372905	chr18	70232927	70242396	gene_id "L1FLnI_18q22.2d"	transcript_id "L1FLnI_18q22.2d"
chr18	76325829	76325831	cg01725917	chr18	76323973	76335333	gene_id "L1FLnI_18q23c"	transcript_id "L1FLnI_18q23c"
chr18	76324156	76324158	cg13239215	chr18	76323973	76335333	gene_id "L1FLnI_18q23c"	transcript_id "L1FLnI_18q23c"
chr18	77423150	77423152	cg21226412	chr18	77415478	77425502	gene_id "L1FLnI_18q23e"	transcript_id "L1FLnI_18q23e"
chr18	78883715	78883717	cg17935214	chr18	78879857	78889393	gene_id "L1FLnI_18q23j"	transcript_id "L1FLnI_18q23j"
chr18	78880313	78880315	cg24956972	chr18	78879857	78889393	gene_id "L1FLnI_18q23j"	transcript_id "L1FLnI_18q23j"
chr18	79497351	79497353	cg27106643	chr18	79494432	79503735	gene_id "L1FLnI_18q23l"	transcript_id "L1FLnI_18q23l"
chr18	79496014	79496016	cg00140494	chr18	79494432	79503735	gene_id "L1FLnI_18q23l"	transcript_id "L1FLnI_18q23l"
chr18	79495810	79495812	cg02763290	chr18	79494432	79503735	gene_id "L1FLnI_18q23l"	transcript_id "L1FLnI_18q23l"
chr18	79495490	79495492	cg09641432	chr18	79494432	79503735	gene_id "L1FLnI_18q23l"	transcript_id "L1FLnI_18q23l"
chr18	79495893	79495895	cg18260732	chr18	79494432	79503735	gene_id "L1FLnI_18q23l"	transcript_id "L1FLnI_18q23l"
chr18	79499142	79499144	cg20160875	chr18	79494432	79503735	gene_id "L1FLnI_18q23l"	transcript_id "L1FLnI_18q23l"
chr18	79495782	79495784	cg21089065	chr18	79494432	79503735	gene_id "L1FLnI_18q23l"	transcript_id "L1FLnI_18q23l"
chr18	79496904	79496906	cg21192698	chr18	79494432	79503735	gene_id "L1FLnI_18q23l"	transcript_id "L1FLnI_18q23l"
chr18	79498836	79498838	cg24488344	chr18	79494432	79503735	gene_id "L1FLnI_18q23l"	transcript_id "L1FLnI_18q23l"
chr19	20814049	20814051	cg11893435	chr19	20804226	20814327	gene_id "L1FLnI_19p12e"	transcript_id "L1FLnI_19p12e"
chr19	21974975	21974977	cg14718643	chr19	21973785	21982575	gene_id "L1FLnI_19p12i"	transcript_id "L1FLnI_19p12i"
chr19	21974593	21974595	cg16485140	chr19	21973785	21982575	gene_id "L1FLnI_19p12i"	transcript_id "L1FLnI_19p12i"
chr19	23436477	23436479	cg12618499	chr19	23429634	23439785	gene_id "L1FLnI_19p12p"	transcript_id "L1FLnI_19p12p"
chr19	19730315	19730317	cg07679834	chr19	19721773	19730701	gene_id "L1FLnI_19p13.11"	transcript_id "L1FLnI_19p13.11"
chr19	19730637	19730639	cg08576242	chr19	19721773	19730701	gene_id "L1FLnI_19p13.11"	transcript_id "L1FLnI_19p13.11"
chr19	27851785	27851787	cg25920230	chr19	27849202	27859330	gene_id "L1FLnI_19q11d"	transcript_id "L1FLnI_19q11d"
chr19	30030379	30030381	cg04263658	chr19	30030140	30038777	gene_id "L1FLnI_19q12p"	transcript_id "L1FLnI_19q12p"
chr19	30038160	30038162	cg13631303	chr19	30030140	30038777	gene_id "L1FLnI_19q12p"	transcript_id "L1FLnI_19q12p"
chr19	32587329	32587331	cg24704151	chr19	32587014	32597095	gene_id "L1FLnI_19q13.11a"	transcript_id "L1FLnI_19q13.11a"
chr19	34707817	34707819	cg13356997	chr19	34699883	34709994	gene_id "L1FLnI_19q13.11e"	transcript_id "L1FLnI_19q13.11e"
chr19	37057045	37057047	cg07674513	chr19	37048223	37058003	gene_id "L1FLnI_19q13.12b"	transcript_id "L1FLnI_19q13.12b"
chr19	37114329	37114331	cg08663008	chr19	37112971	37123125	gene_id "L1FLnI_19q13.12c"	transcript_id "L1FLnI_19q13.12c"
chr19	39626860	39626862	cg08121729	chr19	39617995	39628131	gene_id "L1FLnI_19q13.2a"	transcript_id "L1FLnI_19q13.2a"
chr19	39627547	39627549	cg25273846	chr19	39617995	39628131	gene_id "L1FLnI_19q13.2a"	transcript_id "L1FLnI_19q13.2a"
chr19	39646197	39646199	cg06175635	chr19	39645714	39655743	gene_id "L1FLnI_19q13.2b"	transcript_id "L1FLnI_19q13.2b"
chr19	39655008	39655010	cg06645805	chr19	39645714	39655743	gene_id "L1FLnI_19q13.2b"	transcript_id "L1FLnI_19q13.2b"
chr19	39646035	39646037	cg10395758	chr19	39645714	39655743	gene_id "L1FLnI_19q13.2b"	transcript_id "L1FLnI_19q13.2b"
chr19	40912288	40912290	cg09771698	chr19	40909209	40918497	gene_id "L1FLnI_19q13.2e"	transcript_id "L1FLnI_19q13.2e"
chr19	40911776	40911778	cg14470187	chr19	40909209	40918497	gene_id "L1FLnI_19q13.2e"	transcript_id "L1FLnI_19q13.2e"
chr19	40910442	40910444	cg27497255	chr19	40909209	40918497	gene_id "L1FLnI_19q13.2e"	transcript_id "L1FLnI_19q13.2e"
chr19	42751820	42751822	cg21534728	chr19	42743462	42753352	gene_id "L1FLnI_19q13.2i"	transcript_id "L1FLnI_19q13.2i"
chr19	42753193	42753195	cg25546118	chr19	42743462	42753352	gene_id "L1FLnI_19q13.2i"	transcript_id "L1FLnI_19q13.2i"
chr19	42776945	42776947	cg09418601	chr19	42768604	42778611	gene_id "L1FLnI_19q13.2j"	transcript_id "L1FLnI_19q13.2j"
chr19	43248767	43248769	cg00260543	chr19	43241554	43251605	gene_id "L1FLnI_19q13.31a"	transcript_id "L1FLnI_19q13.31a"
chr19	43249524	43249526	cg14732488	chr19	43241554	43251605	gene_id "L1FLnI_19q13.31a"	transcript_id "L1FLnI_19q13.31a"
chr19	43249658	43249660	cg26871769	chr19	43241554	43251605	gene_id "L1FLnI_19q13.31a"	transcript_id "L1FLnI_19q13.31a"
chr19	44227140	44227142	cg07563409	chr19	44220715	44230425	gene_id "L1FLnI_19q13.31d"	transcript_id "L1FLnI_19q13.31d"
chr19	54586601	54586603	cg14575739	chr19	54579702	54589400	gene_id "L1FLnI_19q13.42b"	transcript_id "L1FLnI_19q13.42b"
chr19	54587374	54587376	cg15659599	chr19	54579702	54589400	gene_id "L1FLnI_19q13.42b"	transcript_id "L1FLnI_19q13.42b"
chr19	55820273	55820275	cg25870663	chr19	55818903	55828929	gene_id "L1FLnI_19q13.43a"	transcript_id "L1FLnI_19q13.43a"
chr19	55914266	55914268	cg04467738	chr19	55912238	55921740	gene_id "L1FLnI_19q13.43b"	transcript_id "L1FLnI_19q13.43b"
chr19	55914266	55914268	cg04467738	chr19	55912238	55921388	gene_id "L1FLnI_19q13.43c"	transcript_id "L1FLnI_19q13.43c"
chr1	120679540	120679542	cg02912379	chr1	120669792	120679929	gene_id "L1FLnI_1p11.2b"	transcript_id "L1FLnI_1p11.2b"
chr1	120670560	120670562	cg07831837	chr1	120669792	120679929	gene_id "L1FLnI_1p11.2b"	transcript_id "L1FLnI_1p11.2b"
chr1	121400073	121400075	cg00573140	chr1	121397949	121407969	gene_id "L1FLnI_1p11.2d"	transcript_id "L1FLnI_1p11.2d"
chr1	121399369	121399371	cg13005634	chr1	121397949	121407969	gene_id "L1FLnI_1p11.2d"	transcript_id "L1FLnI_1p11.2d"
chr1	121398733	121398735	cg22945471	chr1	121397949	121407969	gene_id "L1FLnI_1p11.2d"	transcript_id "L1FLnI_1p11.2d"
chr1	121401618	121401620	cg25197698	chr1	121397949	121407969	gene_id "L1FLnI_1p11.2d"	transcript_id "L1FLnI_1p11.2d"
chr1	121538556	121538558	cg01547359	chr1	121531736	121541761	gene_id "L1FLnI_1p11.2f"	transcript_id "L1FLnI_1p11.2f"
chr1	121574115	121574117	cg23519522	chr1	121570791	121580921	gene_id "L1FLnI_1p11.2g"	transcript_id "L1FLnI_1p11.2g"
chr1	117362166	117362168	cg15817495	chr1	117352064	117362224	gene_id "L1FLnI_1p12b"	transcript_id "L1FLnI_1p12b"
chr1	117358552	117358554	cg16713069	chr1	117352064	117362224	gene_id "L1FLnI_1p12b"	transcript_id "L1FLnI_1p12b"
chr1	118008140	118008142	cg04933145	chr1	117998338	118008444	gene_id "L1FLnI_1p12g"	transcript_id "L1FLnI_1p12g"
chr1	118361324	118361326	cg26977425	chr1	118352994	118361941	gene_id "L1FLnI_1p12k"	transcript_id "L1FLnI_1p12k"
chr1	119116023	119116025	cg19167034	chr1	119112865	119123415	gene_id "L1FLnI_1p12t"	transcript_id "L1FLnI_1p12t"
chr1	119160070	119160072	cg16577665	chr1	119152012	119160917	gene_id "L1FLnI_1p12u"	transcript_id "L1FLnI_1p12u"
chr1	120227806	120227808	cg07987006	chr1	120218488	120228630	gene_id "L1FLnI_1p12y"	transcript_id "L1FLnI_1p12y"
chr1	115641603	115641605	cg00771553	chr1	115632982	115643429	gene_id "L1FLnI_1p13.1a"	transcript_id "L1FLnI_1p13.1a"
chr1	115642601	115642603	cg01372608	chr1	115632982	115643429	gene_id "L1FLnI_1p13.1a"	transcript_id "L1FLnI_1p13.1a"
chr1	115640740	115640742	cg01421695	chr1	115632982	115643429	gene_id "L1FLnI_1p13.1a"	transcript_id "L1FLnI_1p13.1a"
chr1	115641801	115641803	cg01558040	chr1	115632982	115643429	gene_id "L1FLnI_1p13.1a"	transcript_id "L1FLnI_1p13.1a"
chr1	115642682	115642684	cg01829990	chr1	115632982	115643429	gene_id "L1FLnI_1p13.1a"	transcript_id "L1FLnI_1p13.1a"
chr1	115641796	115641798	cg04425506	chr1	115632982	115643429	gene_id "L1FLnI_1p13.1a"	transcript_id "L1FLnI_1p13.1a"
chr1	115641979	115641981	cg04533810	chr1	115632982	115643429	gene_id "L1FLnI_1p13.1a"	transcript_id "L1FLnI_1p13.1a"
chr1	115641765	115641767	cg04548815	chr1	115632982	115643429	gene_id "L1FLnI_1p13.1a"	transcript_id "L1FLnI_1p13.1a"
chr1	115640939	115640941	cg10649762	chr1	115632982	115643429	gene_id "L1FLnI_1p13.1a"	transcript_id "L1FLnI_1p13.1a"
chr1	115642591	115642593	cg10729245	chr1	115632982	115643429	gene_id "L1FLnI_1p13.1a"	transcript_id "L1FLnI_1p13.1a"
chr1	115641761	115641763	cg12336269	chr1	115632982	115643429	gene_id "L1FLnI_1p13.1a"	transcript_id "L1FLnI_1p13.1a"
chr1	115640864	115640866	cg15776421	chr1	115632982	115643429	gene_id "L1FLnI_1p13.1a"	transcript_id "L1FLnI_1p13.1a"
chr1	115641227	115641229	cg17198304	chr1	115632982	115643429	gene_id "L1FLnI_1p13.1a"	transcript_id "L1FLnI_1p13.1a"
chr1	115642864	115642866	cg17318344	chr1	115632982	115643429	gene_id "L1FLnI_1p13.1a"	transcript_id "L1FLnI_1p13.1a"
chr1	115641771	115641773	cg22063172	chr1	115632982	115643429	gene_id "L1FLnI_1p13.1a"	transcript_id "L1FLnI_1p13.1a"
chr1	115642579	115642581	cg23025365	chr1	115632982	115643429	gene_id "L1FLnI_1p13.1a"	transcript_id "L1FLnI_1p13.1a"
chr1	115642524	115642526	cg23595667	chr1	115632982	115643429	gene_id "L1FLnI_1p13.1a"	transcript_id "L1FLnI_1p13.1a"
chr1	115642502	115642504	cg24686931	chr1	115632982	115643429	gene_id "L1FLnI_1p13.1a"	transcript_id "L1FLnI_1p13.1a"
chr1	116785195	116785197	cg15807873	chr1	116781411	116789947	gene_id "L1FLnI_1p13.1e"	transcript_id "L1FLnI_1p13.1e"
chr1	116972669	116972671	cg25350269	chr1	116971240	116980025	gene_id "L1FLnI_1p13.1f"	transcript_id "L1FLnI_1p13.1f"
chr1	111271067	111271069	cg07197785	chr1	111263216	111272080	gene_id "L1FLnI_1p13.2a"	transcript_id "L1FLnI_1p13.2a"
chr1	111271122	111271124	cg10989634	chr1	111263216	111272080	gene_id "L1FLnI_1p13.2a"	transcript_id "L1FLnI_1p13.2a"
chr1	111271229	111271231	cg13469595	chr1	111263216	111272080	gene_id "L1FLnI_1p13.2a"	transcript_id "L1FLnI_1p13.2a"
chr1	111268328	111268330	cg20331613	chr1	111263216	111272080	gene_id "L1FLnI_1p13.2a"	transcript_id "L1FLnI_1p13.2a"
chr1	111271523	111271525	cg21871952	chr1	111263216	111272080	gene_id "L1FLnI_1p13.2a"	transcript_id "L1FLnI_1p13.2a"
chr1	111270886	111270888	cg23279117	chr1	111263216	111272080	gene_id "L1FLnI_1p13.2a"	transcript_id "L1FLnI_1p13.2a"
chr1	111270522	111270524	cg26809584	chr1	111263216	111272080	gene_id "L1FLnI_1p13.2a"	transcript_id "L1FLnI_1p13.2a"
chr1	111271585	111271587	cg26834680	chr1	111263216	111272080	gene_id "L1FLnI_1p13.2a"	transcript_id "L1FLnI_1p13.2a"
chr1	111332536	111332538	cg11085966	chr1	111331713	111341871	gene_id "L1FLnI_1p13.2c"	transcript_id "L1FLnI_1p13.2c"
chr1	111333947	111333949	cg12457088	chr1	111331713	111341871	gene_id "L1FLnI_1p13.2c"	transcript_id "L1FLnI_1p13.2c"
chr1	111390841	111390843	cg09049701	chr1	111390263	111400395	gene_id "L1FLnI_1p13.2d"	transcript_id "L1FLnI_1p13.2d"
chr1	111391134	111391136	cg16966139	chr1	111390263	111400395	gene_id "L1FLnI_1p13.2d"	transcript_id "L1FLnI_1p13.2d"
chr1	111393382	111393384	cg17144988	chr1	111390263	111400395	gene_id "L1FLnI_1p13.2d"	transcript_id "L1FLnI_1p13.2d"
chr1	111390639	111390641	cg23607309	chr1	111390263	111400395	gene_id "L1FLnI_1p13.2d"	transcript_id "L1FLnI_1p13.2d"
chr1	111392147	111392149	cg26681414	chr1	111390263	111400395	gene_id "L1FLnI_1p13.2d"	transcript_id "L1FLnI_1p13.2d"
chr1	111400172	111400174	cg27525948	chr1	111390263	111400395	gene_id "L1FLnI_1p13.2d"	transcript_id "L1FLnI_1p13.2d"
chr1	111680171	111680173	cg14410148	chr1	111677760	111686772	gene_id "L1FLnI_1p13.2e"	transcript_id "L1FLnI_1p13.2e"
chr1	112160541	112160543	cg10635719	chr1	112154301	112164310	gene_id "L1FLnI_1p13.2f"	transcript_id "L1FLnI_1p13.2f"
chr1	112160498	112160500	cg26612736	chr1	112154301	112164310	gene_id "L1FLnI_1p13.2f"	transcript_id "L1FLnI_1p13.2f"
chr1	115148131	115148133	cg14985830	chr1	115144323	115154459	gene_id "L1FLnI_1p13.2s"	transcript_id "L1FLnI_1p13.2s"
chr1	108167714	108167716	cg15493018	chr1	108161298	108171309	gene_id "L1FLnI_1p13.3e"	transcript_id "L1FLnI_1p13.3e"
chr1	108209206	108209208	cg18074117	chr1	108202930	108213402	gene_id "L1FLnI_1p13.3f"	transcript_id "L1FLnI_1p13.3f"
chr1	108541677	108541679	cg08645879	chr1	108538845	108548524	gene_id "L1FLnI_1p13.3i"	transcript_id "L1FLnI_1p13.3i"
chr1	109742340	109742342	cg00388838	chr1	109742282	109752441	gene_id "L1FLnI_1p13.3j"	transcript_id "L1FLnI_1p13.3j"
chr1	109751276	109751278	cg04239636	chr1	109742282	109752441	gene_id "L1FLnI_1p13.3j"	transcript_id "L1FLnI_1p13.3j"
chr1	109752190	109752192	cg08584568	chr1	109742282	109752441	gene_id "L1FLnI_1p13.3j"	transcript_id "L1FLnI_1p13.3j"
chr1	109742654	109742656	cg08811130	chr1	109742282	109752441	gene_id "L1FLnI_1p13.3j"	transcript_id "L1FLnI_1p13.3j"
chr1	109752399	109752401	cg10196227	chr1	109742282	109752441	gene_id "L1FLnI_1p13.3j"	transcript_id "L1FLnI_1p13.3j"
chr1	109751727	109751729	cg12320560	chr1	109742282	109752441	gene_id "L1FLnI_1p13.3j"	transcript_id "L1FLnI_1p13.3j"
chr1	109752028	109752030	cg12619893	chr1	109742282	109752441	gene_id "L1FLnI_1p13.3j"	transcript_id "L1FLnI_1p13.3j"
chr1	109750543	109750545	cg13698361	chr1	109742282	109752441	gene_id "L1FLnI_1p13.3j"	transcript_id "L1FLnI_1p13.3j"
chr1	110869701	110869703	cg01363235	chr1	110860745	110870229	gene_id "L1FLnI_1p13.3k"	transcript_id "L1FLnI_1p13.3k"
chr1	110870102	110870104	cg01760768	chr1	110860745	110870229	gene_id "L1FLnI_1p13.3k"	transcript_id "L1FLnI_1p13.3k"
chr1	110870179	110870181	cg02266253	chr1	110860745	110870229	gene_id "L1FLnI_1p13.3k"	transcript_id "L1FLnI_1p13.3k"
chr1	110870109	110870111	cg21975291	chr1	110860745	110870229	gene_id "L1FLnI_1p13.3k"	transcript_id "L1FLnI_1p13.3k"
chr1	111082869	111082871	cg08899239	chr1	111073033	111083155	gene_id "L1FLnI_1p13.3m"	transcript_id "L1FLnI_1p13.3m"
chr1	106555366	106555368	cg09344439	chr1	106551298	106559811	gene_id "L1FLnI_1p21.1da"	transcript_id "L1FLnI_1p21.1da"
chr1	102933831	102933833	cg17092860	chr1	102927604	102937613	gene_id "L1FLnI_1p21.1g"	transcript_id "L1FLnI_1p21.1g"
chr1	104664542	104664544	cg03578552	chr1	104658355	104668372	gene_id "L1FLnI_1p21.1p"	transcript_id "L1FLnI_1p21.1p"
chr1	105072591	105072593	cg04332623	chr1	105064822	105073977	gene_id "L1FLnI_1p21.1t"	transcript_id "L1FLnI_1p21.1t"
chr1	105641587	105641589	cg19303217	chr1	105637907	105648471	gene_id "L1FLnI_1p21.1w"	transcript_id "L1FLnI_1p21.1w"
chr1	99407067	99407069	cg09519580	chr1	99399326	99409473	gene_id "L1FLnI_1p21.2a"	transcript_id "L1FLnI_1p21.2a"
chr1	100196947	100196949	cg01062412	chr1	100196104	100206588	gene_id "L1FLnI_1p21.2c"	transcript_id "L1FLnI_1p21.2c"
chr1	100607251	100607253	cg15545468	chr1	100597740	100607884	gene_id "L1FLnI_1p21.2d"	transcript_id "L1FLnI_1p21.2d"
chr1	100606394	100606396	cg18319384	chr1	100597740	100607884	gene_id "L1FLnI_1p21.2d"	transcript_id "L1FLnI_1p21.2d"
chr1	100640976	100640978	cg24534774	chr1	100631740	100641890	gene_id "L1FLnI_1p21.2e"	transcript_id "L1FLnI_1p21.2e"
chr1	100670694	100670696	cg14043702	chr1	100662483	100672620	gene_id "L1FLnI_1p21.2h"	transcript_id "L1FLnI_1p21.2h"
chr1	100820372	100820374	cg13017846	chr1	100816463	100826711	gene_id "L1FLnI_1p21.2k"	transcript_id "L1FLnI_1p21.2k"
chr1	100847642	100847644	cg26063904	chr1	100839209	100849599	gene_id "L1FLnI_1p21.2l"	transcript_id "L1FLnI_1p21.2l"
chr1	100950991	100950993	cg01065905	chr1	100944185	100953615	gene_id "L1FLnI_1p21.2m"	transcript_id "L1FLnI_1p21.2m"
chr1	100953245	100953247	cg14666478	chr1	100944185	100953615	gene_id "L1FLnI_1p21.2m"	transcript_id "L1FLnI_1p21.2m"
chr1	100950091	100950093	cg21364566	chr1	100944185	100953615	gene_id "L1FLnI_1p21.2m"	transcript_id "L1FLnI_1p21.2m"
chr1	101406960	101406962	cg14040875	chr1	101406738	101417225	gene_id "L1FLnI_1p21.2n"	transcript_id "L1FLnI_1p21.2n"
chr1	101406960	101406962	cg14040875	chr1	101406738	101415459	gene_id "L1FLnI_1p21.2o"	transcript_id "L1FLnI_1p21.2o"
chr1	101653591	101653593	cg03072568	chr1	101647153	101657754	gene_id "L1FLnI_1p21.2q"	transcript_id "L1FLnI_1p21.2q"
chr1	101653538	101653540	cg18770231	chr1	101647153	101657754	gene_id "L1FLnI_1p21.2q"	transcript_id "L1FLnI_1p21.2q"
chr1	94513322	94513324	cg23646894	chr1	94506495	94515723	gene_id "L1FLnI_1p21.3b"	transcript_id "L1FLnI_1p21.3b"
chr1	94758195	94758197	cg15228341	chr1	94756320	94765114	gene_id "L1FLnI_1p21.3c"	transcript_id "L1FLnI_1p21.3c"
chr1	95743714	95743716	cg20834529	chr1	95736701	95746635	gene_id "L1FLnI_1p21.3j"	transcript_id "L1FLnI_1p21.3j"
chr1	95793987	95793989	cg14159343	chr1	95793410	95803041	gene_id "L1FLnI_1p21.3k"	transcript_id "L1FLnI_1p21.3k"
chr1	96375168	96375170	cg02974368	chr1	96372322	96382761	gene_id "L1FLnI_1p21.3q"	transcript_id "L1FLnI_1p21.3q"
chr1	96375308	96375310	cg03455845	chr1	96372322	96382761	gene_id "L1FLnI_1p21.3q"	transcript_id "L1FLnI_1p21.3q"
chr1	96374975	96374977	cg15600812	chr1	96372322	96382761	gene_id "L1FLnI_1p21.3q"	transcript_id "L1FLnI_1p21.3q"
chr1	96374270	96374272	cg21345971	chr1	96372322	96382761	gene_id "L1FLnI_1p21.3q"	transcript_id "L1FLnI_1p21.3q"
chr1	96651533	96651535	cg23336099	chr1	96647760	96657910	gene_id "L1FLnI_1p21.3u"	transcript_id "L1FLnI_1p21.3u"
chr1	96873198	96873200	cg10387195	chr1	96869245	96877744	gene_id "L1FLnI_1p21.3w"	transcript_id "L1FLnI_1p21.3w"
chr1	92240406	92240408	cg06840895	chr1	92231618	92241162	gene_id "L1FLnI_1p22.1a"	transcript_id "L1FLnI_1p22.1a"
chr1	92387071	92387073	cg25015735	chr1	92384904	92394985	gene_id "L1FLnI_1p22.1d"	transcript_id "L1FLnI_1p22.1d"
chr1	92635626	92635628	cg00247803	chr1	92629168	92639297	gene_id "L1FLnI_1p22.1g"	transcript_id "L1FLnI_1p22.1g"
chr1	93798714	93798716	cg16385029	chr1	93790154	93800181	gene_id "L1FLnI_1p22.1l"	transcript_id "L1FLnI_1p22.1l"
chr1	93919465	93919467	cg07091102	chr1	93910238	93920276	gene_id "L1FLnI_1p22.1n"	transcript_id "L1FLnI_1p22.1n"
chr1	93925465	93925467	cg18564124	chr1	93925150	93933870	gene_id "L1FLnI_1p22.1o"	transcript_id "L1FLnI_1p22.1o"
chr1	94296206	94296208	cg03220564	chr1	94287007	94297115	gene_id "L1FLnI_1p22.1q"	transcript_id "L1FLnI_1p22.1q"
chr1	89072470	89072472	cg13751364	chr1	89068105	89078488	gene_id "L1FLnI_1p22.2e"	transcript_id "L1FLnI_1p22.2e"
chr1	89134435	89134437	cg11075451	chr1	89130000	89138958	gene_id "L1FLnI_1p22.2f"	transcript_id "L1FLnI_1p22.2f"
chr1	89134435	89134437	cg11075451	chr1	89130000	89139588	gene_id "L1FLnI_1p22.2g"	transcript_id "L1FLnI_1p22.2g"
chr1	89422070	89422072	cg26827852	chr1	89412081	89422115	gene_id "L1FLnI_1p22.2l"	transcript_id "L1FLnI_1p22.2l"
chr1	89754751	89754753	cg23317390	chr1	89746528	89756553	gene_id "L1FLnI_1p22.2o"	transcript_id "L1FLnI_1p22.2o"
chr1	90063007	90063009	cg12049322	chr1	90056782	90066812	gene_id "L1FLnI_1p22.2p"	transcript_id "L1FLnI_1p22.2p"
chr1	90166884	90166885	ch.1.90405031F	chr1	90163347	90173487	gene_id "L1FLnI_1p22.2q"	transcript_id "L1FLnI_1p22.2q"
chr1	90246093	90246095	cg12001487	chr1	90244086	90253323	gene_id "L1FLnI_1p22.2r"	transcript_id "L1FLnI_1p22.2r"
chr1	90998191	90998193	cg04468507	chr1	90994072	91004196	gene_id "L1FLnI_1p22.2t"	transcript_id "L1FLnI_1p22.2t"
chr1	86068448	86068450	cg06631184	chr1	86068322	86078492	gene_id "L1FLnI_1p22.3i"	transcript_id "L1FLnI_1p22.3i"
chr1	86105441	86105443	cg07589824	chr1	86100747	86109565	gene_id "L1FLnI_1p22.3j"	transcript_id "L1FLnI_1p22.3j"
chr1	86633319	86633321	cg22004258	chr1	86625053	86633998	gene_id "L1FLnI_1p22.3m"	transcript_id "L1FLnI_1p22.3m"
chr1	86633302	86633304	cg27317524	chr1	86625053	86633998	gene_id "L1FLnI_1p22.3m"	transcript_id "L1FLnI_1p22.3m"
chr1	69312715	69312717	cg06977823	chr1	69306299	69316127	gene_id "L1FLnI_1p31.1a"	transcript_id "L1FLnI_1p31.1a"
chr1	69306451	69306453	cg14089677	chr1	69306299	69316127	gene_id "L1FLnI_1p31.1a"	transcript_id "L1FLnI_1p31.1a"
chr1	74356280	74356282	cg11235691	chr1	74346509	74356601	gene_id "L1FLnI_1p31.1aa"	transcript_id "L1FLnI_1p31.1aa"
chr1	77605569	77605571	cg10895547	chr1	77604438	77613560	gene_id "L1FLnI_1p31.1ab"	transcript_id "L1FLnI_1p31.1ab"
chr1	69377755	69377757	cg13082262	chr1	69367471	69378205	gene_id "L1FLnI_1p31.1b"	transcript_id "L1FLnI_1p31.1b"
chr1	82136603	82136605	cg23095043	chr1	82130415	82140390	gene_id "L1FLnI_1p31.1bc"	transcript_id "L1FLnI_1p31.1bc"
chr1	78254618	78254620	cg00625670	chr1	78253478	78263147	gene_id "L1FLnI_1p31.1cb"	transcript_id "L1FLnI_1p31.1cb"
chr1	78255585	78255587	cg02359315	chr1	78253478	78263147	gene_id "L1FLnI_1p31.1cb"	transcript_id "L1FLnI_1p31.1cb"
chr1	82136603	82136605	cg23095043	chr1	82130431	82140390	gene_id "L1FLnI_1p31.1cc"	transcript_id "L1FLnI_1p31.1cc"
chr1	69888325	69888327	cg15077416	chr1	69882115	69892143	gene_id "L1FLnI_1p31.1d"	transcript_id "L1FLnI_1p31.1d"
chr1	78254618	78254620	cg00625670	chr1	78254016	78263140	gene_id "L1FLnI_1p31.1db"	transcript_id "L1FLnI_1p31.1db"
chr1	78255585	78255587	cg02359315	chr1	78254016	78263140	gene_id "L1FLnI_1p31.1db"	transcript_id "L1FLnI_1p31.1db"
chr1	69911846	69911848	cg15311773	chr1	69904766	69914848	gene_id "L1FLnI_1p31.1e"	transcript_id "L1FLnI_1p31.1e"
chr1	69914284	69914286	cg21238260	chr1	69904766	69914848	gene_id "L1FLnI_1p31.1e"	transcript_id "L1FLnI_1p31.1e"
chr1	69911846	69911848	cg15311773	chr1	69904776	69914848	gene_id "L1FLnI_1p31.1f"	transcript_id "L1FLnI_1p31.1f"
chr1	69914284	69914286	cg21238260	chr1	69904776	69914848	gene_id "L1FLnI_1p31.1f"	transcript_id "L1FLnI_1p31.1f"
chr1	69928807	69928809	cg01834373	chr1	69922315	69932452	gene_id "L1FLnI_1p31.1g"	transcript_id "L1FLnI_1p31.1g"
chr1	69930010	69930012	cg03054056	chr1	69922315	69932452	gene_id "L1FLnI_1p31.1g"	transcript_id "L1FLnI_1p31.1g"
chr1	69929843	69929845	cg06525611	chr1	69922315	69932452	gene_id "L1FLnI_1p31.1g"	transcript_id "L1FLnI_1p31.1g"
chr1	69928515	69928517	cg24902362	chr1	69922315	69932452	gene_id "L1FLnI_1p31.1g"	transcript_id "L1FLnI_1p31.1g"
chr1	69931408	69931410	cg27464599	chr1	69922315	69932452	gene_id "L1FLnI_1p31.1g"	transcript_id "L1FLnI_1p31.1g"
chr1	75112601	75112603	cg25767896	chr1	75106367	75116387	gene_id "L1FLnI_1p31.1ha"	transcript_id "L1FLnI_1p31.1ha"
chr1	78483891	78483893	cg09894648	chr1	78480074	78489562	gene_id "L1FLnI_1p31.1hb"	transcript_id "L1FLnI_1p31.1hb"
chr1	78554460	78554462	cg09132335	chr1	78550533	78559969	gene_id "L1FLnI_1p31.1ib"	transcript_id "L1FLnI_1p31.1ib"
chr1	75257541	75257543	cg17110078	chr1	75254250	75264644	gene_id "L1FLnI_1p31.1ja"	transcript_id "L1FLnI_1p31.1ja"
chr1	78608124	78608126	cg22887166	chr1	78604201	78614230	gene_id "L1FLnI_1p31.1jb"	transcript_id "L1FLnI_1p31.1jb"
chr1	83182492	83182494	cg10101533	chr1	83178676	83188701	gene_id "L1FLnI_1p31.1jc"	transcript_id "L1FLnI_1p31.1jc"
chr1	83180816	83180818	cg23079226	chr1	83178676	83188701	gene_id "L1FLnI_1p31.1jc"	transcript_id "L1FLnI_1p31.1jc"
chr1	70745299	70745301	cg05241796	chr1	70739518	70749376	gene_id "L1FLnI_1p31.1k"	transcript_id "L1FLnI_1p31.1k"
chr1	83263949	83263951	cg13225272	chr1	83260109	83270131	gene_id "L1FLnI_1p31.1kc"	transcript_id "L1FLnI_1p31.1kc"
chr1	75402641	75402643	cg06850922	chr1	75398888	75409362	gene_id "L1FLnI_1p31.1la"	transcript_id "L1FLnI_1p31.1la"
chr1	72719154	72719156	cg07563429	chr1	72712262	72721163	gene_id "L1FLnI_1p31.1n"	transcript_id "L1FLnI_1p31.1n"
chr1	72717843	72717845	cg12530140	chr1	72712262	72721163	gene_id "L1FLnI_1p31.1n"	transcript_id "L1FLnI_1p31.1n"
chr1	72718854	72718856	cg17026745	chr1	72712262	72721163	gene_id "L1FLnI_1p31.1n"	transcript_id "L1FLnI_1p31.1n"
chr1	72718590	72718592	cg24166281	chr1	72712262	72721163	gene_id "L1FLnI_1p31.1n"	transcript_id "L1FLnI_1p31.1n"
chr1	79517626	79517628	cg25171730	chr1	79510763	79520780	gene_id "L1FLnI_1p31.1nb"	transcript_id "L1FLnI_1p31.1nb"
chr1	83593606	83593608	cg04467513	chr1	83586967	83598332	gene_id "L1FLnI_1p31.1nc"	transcript_id "L1FLnI_1p31.1nc"
chr1	72719154	72719156	cg07563429	chr1	72712282	72721163	gene_id "L1FLnI_1p31.1o"	transcript_id "L1FLnI_1p31.1o"
chr1	72717843	72717845	cg12530140	chr1	72712282	72721163	gene_id "L1FLnI_1p31.1o"	transcript_id "L1FLnI_1p31.1o"
chr1	72718854	72718856	cg17026745	chr1	72712282	72721163	gene_id "L1FLnI_1p31.1o"	transcript_id "L1FLnI_1p31.1o"
chr1	72718590	72718592	cg24166281	chr1	72712282	72721163	gene_id "L1FLnI_1p31.1o"	transcript_id "L1FLnI_1p31.1o"
chr1	79517626	79517628	cg25171730	chr1	79510776	79520780	gene_id "L1FLnI_1p31.1ob"	transcript_id "L1FLnI_1p31.1ob"
chr1	83593606	83593608	cg04467513	chr1	83586967	83596142	gene_id "L1FLnI_1p31.1oc"	transcript_id "L1FLnI_1p31.1oc"
chr1	79874539	79874541	cg18203570	chr1	79871508	79882152	gene_id "L1FLnI_1p31.1pb"	transcript_id "L1FLnI_1p31.1pb"
chr1	79876643	79876645	cg18355160	chr1	79871508	79882152	gene_id "L1FLnI_1p31.1pb"	transcript_id "L1FLnI_1p31.1pb"
chr1	83692051	83692053	cg02865562	chr1	83684019	83693059	gene_id "L1FLnI_1p31.1pc"	transcript_id "L1FLnI_1p31.1pc"
[truncated: 9,511 more rows]
